# Supplementary material for: 2-[(E)-(2-Hy­droxy­naphthalen-1-yl)methyl­idene­amino]­isoindoline-1,3-dione
Source: Acta Crystallogr Sect E Struct Rep Online. 2011 Nov 5;67(Pt 12):o3165. doi: 10.1107/S1600536811045569 (PMC3238836; doi:10.1107/S1600536811045569)
Supplement: Supplementary file 1 [file e-67-o3165-sup1.cif]

##############################################################################
#                                                                            #
# This CIF contains the data in a paper accepted for publication in          #
# Acta Crystallographica Section E. It conforms to the requirements of       #
# Notes for Authors for Acta Crystallographica Section E, and has been       #
# peer reviewed under the auspices of the IUCr Commission on Journals.       #
#                                                                            #
# Full details of the Crystallographic Information File format               #
# are given in the paper "The Crystallographic Information File (CIF):       #
# a New Standard Archive File for Crystallography" by S. R. Hall, F. H.      #
# Allen and I. D. Brown [Acta Cryst. (1991), A47, 655-685].                  #
#                                                                            #
# The current version of the core CIF dictionary is obtainable from          #
# ftp://ftp.iucr.org/pub/cif_core.dic.                                       #
#                                                                            #
# Software is freely available for graphical display of the structure(s)     #
# in this CIF. For information consult the CIF software page                 #
# http://www.iucr.org/resources/cif/software.                                #
#                                                                            #
# This file may be used for bona fide research purposes within the           #
# scientific community so long as proper attribution is given to the journal # 
# article from which it was obtained.                                        #
#                                                                            #
##############################################################################
data_global
_audit_creation_method     'form.cif (version 2.0)'
_journal_data_validation_number     ?
_journal_date_recd_electronic     2011-10-27
_journal_date_accepted     2011-10-30
_journal_name_full     'Acta Crystallographica, Section E'
_journal_year     2011
_journal_volume     67
_journal_issue     12
_journal_page_first     o3165
_journal_page_last     o3165
_journal_paper_category     QO
_journal_coeditor_code     SU2339
_publ_contact_author_name     'Dr. Liu, Zhao-Di'
_publ_contact_author_address
;
      Department of Chemistry
      Fuyang Normal College
      Fuyang Anhui 236041
      People's Republic of China
;
_publ_contact_author_email     'zhaodi_liu@163.com'
_publ_contact_author_fax     '0086-558-2595626'
_publ_contact_author_phone     '0086-558-2596599'
_publ_section_title
;
2-[(<i>E</i>)-(2-Hydroxynaphthalen-1-yl)methylideneamino]isoindoline-1,3-dione
;
loop_
    _publ_author_name
    _publ_author_address
    'Xu, Hua-Jie'
;     Department of Chemistry
      Fuyang Normal College
      Fuyang Anhui 236041
      People's Republic of China
;
    'Su, Peng-Fei '
;     Xi'an Modern Chemistry
      Research Institute
      Xi'an Shanxi 710065
      People's Republic of China
;
    'Liu, Zhao-Di'
;     Department of Chemistry
      Fuyang Normal College
      Fuyang Anhui 236041
      People's Republic of China
;
data_I
_audit_creation_method     SHELXL-97
_chemical_name_systematic
;
2-[(<i>E</i>)-(2-Hydroxynaphthalen-1-yl)methylideneamino]isoindoline-1,3-dione
;
_chemical_name_common     ?
_chemical_formula_moiety     'C19 H12 N2 O3'
_chemical_formula_sum     'C19 H12 N2 O3'
_chemical_formula_iupac     'C19 H12 N2 O3'
_chemical_formula_weight     316.31
_chemical_melting_point     ?
_symmetry_cell_setting     monoclinic
_symmetry_space_group_name_H-M     'P 21'
_symmetry_space_group_name_Hall     'P 2yb'
loop_
    _symmetry_equiv_pos_site_id
    _symmetry_equiv_pos_as_xyz
    1 x,y,z
    2 -x,1/2+y,-z
_cell_length_a     7.153(2)
_cell_length_b     15.503(4)
_cell_length_c     13.446(4)
_cell_angle_alpha     90.00
_cell_angle_beta     100.763(5)
_cell_angle_gamma     90.00
_cell_volume     1464.7(7)
_cell_formula_units_Z     4
_cell_measurement_reflns_used     2910
_cell_measurement_theta_min     2.63
_cell_measurement_theta_max     26.20
_cell_measurement_temperature     298(2)
_exptl_crystal_description     prism
_exptl_crystal_colour     yellow
_exptl_crystal_size_max     0.20
_exptl_crystal_size_mid     0.20
_exptl_crystal_size_min     0.10
_exptl_crystal_density_diffrn     1.434
_exptl_crystal_density_meas     ?
_exptl_crystal_density_method     'not measured'
_exptl_crystal_F_000     656
_exptl_absorpt_coefficient_mu     0.099
_exptl_absorpt_correction_type     multi-scan
_exptl_absorpt_process_details     '(SADABS; Sheldrick, 1996)'
_exptl_absorpt_correction_T_min     0.9805
_exptl_absorpt_correction_T_max     0.9902
_exptl_special_details     ?
_diffrn_ambient_temperature     298(2)
_diffrn_radiation_type     MoK\a
_diffrn_radiation_wavelength     0.71073
_diffrn_radiation_source     'fine-focus sealed tube'
_diffrn_radiation_monochromator     graphite
_diffrn_measurement_device_type     'Siemens SMART CCD area-detector'
_diffrn_measurement_method     '\f and \w scans'
_diffrn_detector_area_resol_mean     ?
_diffrn_reflns_number     8507
_diffrn_reflns_av_R_equivalents     0.0261
_diffrn_reflns_av_sigmaI/netI     0.0469
_diffrn_reflns_theta_min     1.54
_diffrn_reflns_theta_max     27.00
_diffrn_reflns_theta_full     27.00
_diffrn_measured_fraction_theta_max     0.996
_diffrn_measured_fraction_theta_full     0.996
_diffrn_reflns_limit_h_min     -8
_diffrn_reflns_limit_h_max     9
_diffrn_reflns_limit_k_min     -19
_diffrn_reflns_limit_k_max     19
_diffrn_reflns_limit_l_min     -12
_diffrn_reflns_limit_l_max     17
_refine_special_details
;
Refinement of <i>F</i>^2^ against ALL reflections. The weighted <i>R</i>-factor
<i>wR</i> and goodness of fit <i>S</i> are based on <i>F</i>^2^, conventional
<i>R</i>-factors <i>R</i> are based on <i>F</i>, with <i>F</i> set to zero for
negative <i>F</i>^2^. The threshold expression of <i>F</i>^2^ >
\s(<i>F</i>^2^) is used only for calculating <i>R</i>-factors(gt) <i>etc</i>.
and is not relevant to the choice of reflections for refinement.
<i>R</i>-factors based on <i>F</i>^2^ are statistically about twice as large
as those based on <i>F</i>, and <i>R</i>- factors based on ALL data will be
even larger.
;
_reflns_number_total     5907
_reflns_number_gt     4475
_reflns_threshold_expression     I>2sigma(I)
_refine_ls_structure_factor_coef     Fsqd
_refine_ls_matrix_type     full
_refine_ls_R_factor_all     0.0631
_refine_ls_R_factor_gt     0.0427
_refine_ls_wR_factor_gt     0.0977
_refine_ls_wR_factor_ref     0.1089
_refine_ls_goodness_of_fit_ref     1.024
_refine_ls_restrained_S_all     1.023
_refine_ls_number_reflns     5907
_refine_ls_number_parameters     433
_refine_ls_number_restraints     1
_refine_ls_hydrogen_treatment     constr
_refine_ls_weighting_scheme     calc
_refine_ls_weighting_details
         'calc w=1/[\s^2^(Fo^2^)+(0.0506P)^2^+0.1090P] where P=(Fo^2^+2Fc^2^)/3'
_atom_sites_solution_hydrogens     geom
_atom_sites_solution_primary     direct
_atom_sites_solution_secondary     difmap
_refine_ls_shift/su_max     0.001
_refine_ls_shift/su_mean     0.000
_refine_diff_density_max     0.139
_refine_diff_density_min     -0.194
_refine_ls_extinction_method     none
_refine_ls_extinction_coef     ?
_refine_ls_abs_structure_details     'Flack (1983), 2608 Friedel pairs'
_refine_ls_abs_structure_Flack     0.2(12)
loop_
    _atom_type_symbol
    _atom_type_description
    _atom_type_scat_dispersion_real
    _atom_type_scat_dispersion_imag
    _atom_type_scat_source
    'C' 'C' 0.0033 0.0016
                         'International Tables Vol C Tables 4.2.6.8 and 6.1.1.4'
    'H' 'H' 0.0000 0.0000
                         'International Tables Vol C Tables 4.2.6.8 and 6.1.1.4'
    'N' 'N' 0.0061 0.0033
                         'International Tables Vol C Tables 4.2.6.8 and 6.1.1.4'
    'O' 'O' 0.0106 0.0060
                         'International Tables Vol C Tables 4.2.6.8 and 6.1.1.4'
_computing_data_collection     'SMART (Siemens, 1996)'
_computing_cell_refinement     'SAINT (Siemens, 1996)'
_computing_data_reduction     'SAINT (Siemens, 1996)'
_computing_structure_solution     'SHELXS97 (Sheldrick, 2008)'
_computing_structure_refinement     'SHELXL97 (Sheldrick, 2008)'
_computing_molecular_graphics     'SHELXTL (Sheldrick, 2008)'
_computing_publication_material     'SHELXTL (Sheldrick, 2008)'
loop_
    _atom_site_type_symbol
    _atom_site_label
    _atom_site_fract_x
    _atom_site_fract_y
    _atom_site_fract_z
    _atom_site_U_iso_or_equiv
    _atom_site_thermal_displace_type
    _atom_site_calc_flag
    _atom_site_refinement_flags
    _atom_site_occupancy
    _atom_site_disorder_assembly
    _atom_site_disorder_group
    O O1 0.1927(3) 1.08135(14) 0.28132(14) 0.0610(7) Uani d . 1.000 . .
    O O2 0.0403(3) 0.73412(13) 0.26399(14) 0.0597(7) Uani d . 1.000 . .
    O O3 0.1942(3) 0.94247(12) 0.05260(14) 0.0620(7) Uani d . 1.000 . .
    N N1 0.1344(3) 0.92084(13) 0.24519(16) 0.0473(8) Uani d . 1.000 . .
    N N2 0.1193(3) 0.85427(17) 0.17763(17) 0.0458(8) Uani d . 1.000 . .
    C C1 0.1297(3) 0.98047(18) 0.40655(19) 0.0429(8) Uani d . 1.000 . .
    C C2 0.1675(4) 1.0640(2) 0.3758(2) 0.0458(9) Uani d . 1.000 . .
    C C3 0.1821(4) 1.1335(2) 0.4416(2) 0.0515(11) Uani d . 1.000 . .
    C C4 0.1629(4) 1.12177(19) 0.5388(2) 0.0524(10) Uani d . 1.000 . .
    C C5 0.1157(4) 1.0274(2) 0.6779(2) 0.0588(10) Uani d . 1.000 . .
    C C6 0.0851(5) 0.9482(2) 0.7147(2) 0.0718(13) Uani d . 1.000 . .
    C C7 0.0660(5) 0.8776(2) 0.6500(2) 0.0699(11) Uani d . 1.000 . .
    C C8 0.0786(4) 0.88593(19) 0.5504(2) 0.0573(9) Uani d . 1.000 . .
    C C9 0.1118(3) 0.96774(18) 0.50983(19) 0.0434(8) Uani d . 1.000 . .
    C C10 0.1299(4) 1.0395(2) 0.5766(2) 0.0471(10) Uani d . 1.000 . .
    C C11 0.1131(4) 0.9094(2) 0.33675(19) 0.0443(9) Uani d . 1.000 . .
    C C12 0.0763(3) 0.76652(17) 0.1887(2) 0.0468(8) Uani d . 1.000 . .
    C C13 0.1526(3) 0.87223(18) 0.07966(19) 0.0453(8) Uani d . 1.000 . .
    C C14 0.1294(3) 0.78991(18) 0.0249(2) 0.0446(9) Uani d . 1.000 . .
    C C15 0.0850(4) 0.7274(2) 0.0903(2) 0.0451(9) Uani d . 1.000 . .
    C C16 0.0560(4) 0.6426(2) 0.0581(2) 0.0560(11) Uani d . 1.000 . .
    C C17 0.0706(4) 0.6244(2) -0.0405(2) 0.0624(11) Uani d . 1.000 . .
    C C18 0.1145(4) 0.6860(2) -0.1048(2) 0.0606(11) Uani d . 1.000 . .
    C C19 0.1445(4) 0.7711(2) -0.0721(2) 0.0502(10) Uani d . 1.000 . .
    O O4 0.5655(3) 0.70099(13) 0.22569(13) 0.0604(7) Uani d . 1.000 . .
    O O5 0.5765(3) 0.84240(12) 0.45454(14) 0.0671(8) Uani d . 1.000 . .
    O O6 0.6863(3) 1.05028(13) 0.23145(14) 0.0636(8) Uani d . 1.000 . .
    N N3 0.6153(3) 0.86251(12) 0.25785(15) 0.0453(7) Uani d . 1.000 . .
    N N4 0.6275(3) 0.93017(16) 0.32441(16) 0.0445(8) Uani d . 1.000 . .
    C C20 0.6151(3) 0.80171(17) 0.09706(18) 0.0405(8) Uani d . 1.000 . .
    C C21 0.5877(4) 0.7193(2) 0.13030(19) 0.0463(9) Uani d . 1.000 . .
    C C22 0.5778(4) 0.6479(2) 0.0648(2) 0.0531(11) Uani d . 1.000 . .
    C C23 0.5919(4) 0.65916(19) -0.0325(2) 0.0528(10) Uani d . 1.000 . .
    C C24 0.6215(4) 0.7534(2) -0.1750(2) 0.0622(11) Uani d . 1.000 . .
    C C25 0.6385(5) 0.8332(2) -0.2133(2) 0.0768(13) Uani d . 1.000 . .
    C C26 0.6504(5) 0.9047(2) -0.1502(2) 0.0741(13) Uani d . 1.000 . .
    C C27 0.6458(4) 0.89602(18) -0.0499(2) 0.0586(10) Uani d . 1.000 . .
    C C28 0.6263(3) 0.81455(19) -0.00696(19) 0.0433(9) Uani d . 1.000 . .
    C C29 0.6146(4) 0.7425(2) -0.0723(2) 0.0467(10) Uani d . 1.000 . .
    C C30 0.6276(4) 0.8741(2) 0.16541(19) 0.0452(9) Uani d . 1.000 . .
    C C31 0.6607(3) 1.01881(17) 0.30956(19) 0.0452(8) Uani d . 1.000 . .
    C C32 0.6049(3) 0.91258(18) 0.42416(18) 0.0461(8) Uani d . 1.000 . .
    C C33 0.6265(4) 0.99628(18) 0.4763(2) 0.0436(9) Uani d . 1.000 . .
    C C34 0.6154(5) 1.0177(2) 0.5741(2) 0.0546(10) Uani d . 1.000 . .
    C C35 0.6407(4) 1.1019(2) 0.6024(2) 0.0622(11) Uani d . 1.000 . .
    C C36 0.6709(4) 1.1646(2) 0.5349(2) 0.0606(11) Uani d . 1.000 . .
    C C37 0.6803(4) 1.1441(2) 0.4362(2) 0.0535(11) Uani d . 1.000 . .
    C C38 0.6587(3) 1.0595(2) 0.40803(19) 0.0424(8) Uani d . 1.000 . .
    H H1 0.18180 1.03670 0.24790 0.0920 Uiso c R 1.000 . .
    H H3 0.20520 1.18840 0.41890 0.0620 Uiso c R 1.000 . .
    H H4 0.17180 1.16920 0.58180 0.0630 Uiso c R 1.000 . .
    H H5 0.12740 1.07470 0.72120 0.0710 Uiso c R 1.000 . .
    H H6 0.07710 0.94120 0.78240 0.0860 Uiso c R 1.000 . .
    H H7 0.04420 0.82340 0.67520 0.0840 Uiso c R 1.000 . .
    H H8 0.06530 0.83750 0.50880 0.0690 Uiso c R 1.000 . .
    H H11 0.08670 0.85450 0.35830 0.0530 Uiso c R 1.000 . .
    H H16 0.02790 0.59970 0.10130 0.0670 Uiso c R 1.000 . .
    H H17 0.04980 0.56820 -0.06390 0.0750 Uiso c R 1.000 . .
    H H18 0.12440 0.67110 -0.17070 0.0730 Uiso c R 1.000 . .
    H H19 0.17400 0.81370 -0.11540 0.0600 Uiso c R 1.000 . .
    H H4A 0.61750 0.73840 0.26440 0.0910 Uiso c R 1.000 . .
    H H22 0.56140 0.59270 0.08900 0.0640 Uiso c R 1.000 . .
    H H23 0.58680 0.61140 -0.07470 0.0630 Uiso c R 1.000 . .
    H H24 0.61430 0.70550 -0.21720 0.0750 Uiso c R 1.000 . .
    H H25 0.64230 0.84000 -0.28160 0.0920 Uiso c R 1.000 . .
    H H26 0.66160 0.95940 -0.17690 0.0890 Uiso c R 1.000 . .
    H H27 0.65580 0.94480 -0.00910 0.0700 Uiso c R 1.000 . .
    H H30 0.64470 0.92940 0.14200 0.0540 Uiso c R 1.000 . .
    H H34 0.59120 0.97600 0.61970 0.0650 Uiso c R 1.000 . .
    H H35 0.63760 1.11730 0.66890 0.0750 Uiso c R 1.000 . .
    H H36 0.68510 1.22170 0.55600 0.0730 Uiso c R 1.000 . .
    H H37 0.70080 1.18640 0.39030 0.0640 Uiso c R 1.000 . .
loop_
    _atom_site_aniso_label
    _atom_site_aniso_U_11
    _atom_site_aniso_U_22
    _atom_site_aniso_U_33
    _atom_site_aniso_U_12
    _atom_site_aniso_U_13
    _atom_site_aniso_U_23
    O1 0.0772(13) 0.0557(13) 0.0489(11) -0.0106(10) 0.0088(9) 0.0065(9)
    O2 0.0760(13) 0.0537(12) 0.0485(10) -0.0071(10) 0.0096(9) 0.0120(10)
    O3 0.0853(14) 0.0447(11) 0.0606(11) -0.0025(9) 0.0257(10) 0.0050(9)
    N1 0.0519(13) 0.0472(14) 0.0428(12) -0.0029(11) 0.0088(9) -0.0028(11)
    N2 0.0524(13) 0.0449(15) 0.0408(12) -0.0026(10) 0.0109(10) 0.0001(10)
    C1 0.0357(13) 0.0446(15) 0.0467(15) 0.0003(11) 0.0031(10) 0.0005(12)
    C2 0.0401(15) 0.0473(17) 0.0482(15) -0.0023(12) 0.0033(11) 0.0082(14)
    C3 0.0523(19) 0.0413(18) 0.0598(19) -0.0028(13) 0.0074(13) 0.0039(15)
    C4 0.0492(16) 0.0472(17) 0.0583(17) -0.0015(13) 0.0035(12) -0.0116(14)
    C5 0.0657(19) 0.0622(19) 0.0481(16) 0.0054(14) 0.0094(13) -0.0081(13)
    C6 0.102(3) 0.070(2) 0.0469(16) 0.0097(18) 0.0233(15) 0.0064(16)
    C7 0.096(2) 0.0573(18) 0.0596(17) 0.0049(17) 0.0228(15) 0.0109(15)
    C8 0.0718(18) 0.0495(16) 0.0521(15) 0.0011(13) 0.0155(13) 0.0024(12)
    C9 0.0406(14) 0.0456(16) 0.0427(14) 0.0036(12) 0.0047(10) -0.0021(13)
    C10 0.0386(15) 0.0509(19) 0.0505(16) 0.0036(12) 0.0052(12) -0.0014(14)
    C11 0.0445(14) 0.0441(16) 0.0439(15) -0.0007(12) 0.0072(11) -0.0003(12)
    C12 0.0407(14) 0.0442(15) 0.0534(15) -0.0003(11) 0.0032(11) 0.0077(13)
    C13 0.0460(14) 0.0451(15) 0.0454(14) 0.0039(12) 0.0101(11) 0.0042(12)
    C14 0.0370(14) 0.0465(17) 0.0495(17) 0.0040(11) 0.0059(11) -0.0011(13)
    C15 0.0389(14) 0.0445(16) 0.0504(15) 0.0012(12) 0.0043(11) 0.0027(14)
    C16 0.0472(19) 0.046(2) 0.073(2) -0.0024(13) 0.0064(14) -0.0026(16)
    C17 0.0553(18) 0.0529(19) 0.076(2) 0.0008(15) 0.0049(14) -0.0188(17)
    C18 0.0573(18) 0.069(2) 0.0553(17) 0.0076(15) 0.0102(13) -0.0134(16)
    C19 0.0509(16) 0.0525(19) 0.0479(16) 0.0085(13) 0.0108(12) -0.0002(13)
    O4 0.0766(14) 0.0559(13) 0.0485(11) -0.0123(10) 0.0110(9) 0.0107(10)
    O5 0.1025(16) 0.0481(12) 0.0534(11) -0.0120(11) 0.0212(10) 0.0064(9)
    O6 0.0879(15) 0.0543(13) 0.0501(11) -0.0116(11) 0.0167(10) 0.0097(10)
    N3 0.0517(12) 0.0437(13) 0.0398(11) -0.0019(11) 0.0067(9) -0.0048(10)
    N4 0.0556(13) 0.0393(14) 0.0394(12) -0.0034(10) 0.0112(10) -0.0006(10)
    C20 0.0373(13) 0.0430(15) 0.0400(13) -0.0003(10) 0.0038(10) 0.0001(11)
    C21 0.0402(15) 0.0518(17) 0.0457(15) -0.0046(12) 0.0051(11) 0.0013(15)
    C22 0.055(2) 0.0386(18) 0.063(2) -0.0065(13) 0.0043(14) -0.0001(15)
    C23 0.0503(16) 0.0472(18) 0.0584(17) -0.0020(13) 0.0037(12) -0.0122(15)
    C24 0.072(2) 0.067(2) 0.0480(16) 0.0105(15) 0.0123(13) -0.0075(14)
    C25 0.110(3) 0.081(2) 0.0436(16) 0.018(2) 0.0255(16) 0.0034(17)
    C26 0.113(3) 0.0608(19) 0.0530(17) 0.0070(18) 0.0271(16) 0.0134(15)
    C27 0.082(2) 0.0460(17) 0.0500(15) 0.0030(14) 0.0179(13) 0.0011(12)
    C28 0.0375(14) 0.0477(16) 0.0441(15) 0.0012(11) 0.0064(10) 0.0006(13)
    C29 0.0410(15) 0.055(2) 0.0431(15) 0.0030(13) 0.0056(11) -0.0065(14)
    C30 0.0479(15) 0.0454(16) 0.0412(14) -0.0008(12) 0.0054(11) 0.0017(12)
    C31 0.0448(15) 0.0439(15) 0.0465(14) -0.0003(11) 0.0076(11) 0.0072(13)
    C32 0.0495(14) 0.0465(16) 0.0421(14) -0.0033(12) 0.0080(11) 0.0035(12)
    C33 0.0380(14) 0.0453(17) 0.0469(16) 0.0036(11) 0.0065(11) -0.0024(12)
    C34 0.0529(17) 0.069(2) 0.0433(16) 0.0020(14) 0.0128(12) -0.0029(14)
    C35 0.0544(17) 0.073(2) 0.0585(18) 0.0048(15) 0.0088(13) -0.0235(17)
    C36 0.0568(18) 0.0501(19) 0.073(2) 0.0033(15) 0.0073(14) -0.0154(17)
    C37 0.0496(19) 0.0461(19) 0.0627(19) -0.0025(13) 0.0049(13) -0.0001(15)
    C38 0.0359(13) 0.0442(15) 0.0462(14) 0.0007(11) 0.0055(10) -0.0022(13)
_geom_special_details
;
 Bond distances, angles etc. have been calculated using the
 rounded fractional coordinates. All su's are estimated
 from the variances of the (full) variance-covariance matrix.
 The cell esds are taken into account in the estimation of
 distances, angles and torsion angles
;
loop_
    _geom_bond_atom_site_label_1
    _geom_bond_atom_site_label_2
    _geom_bond_site_symmetry_1
    _geom_bond_site_symmetry_2
    _geom_bond_distance
    _geom_bond_publ_flag
    O1 C2 . . 1.343(3) no
    O2 C12 . . 1.200(3) no
    O3 C13 . . 1.203(3) no
    O1 H1 . . 0.8200 no
    O4 C21 . . 1.352(3) no
    O5 C32 . . 1.193(3) no
    O6 C31 . . 1.203(3) no
    O4 H4A . . 0.8200 no
    N1 C11 . . 1.281(3) no
    N1 N2 . . 1.366(3) no
    N2 C12 . . 1.409(4) no
    N2 C13 . . 1.410(3) no
    N3 N4 . . 1.371(3) no
    N3 C30 . . 1.275(3) no
    N4 C32 . . 1.407(3) no
    N4 C31 . . 1.415(4) no
    C1 C2 . . 1.401(4) no
    C1 C11 . . 1.438(4) no
    C1 C9 . . 1.432(4) no
    C2 C3 . . 1.386(4) no
    C3 C4 . . 1.352(4) no
    C4 C10 . . 1.409(4) no
    C5 C6 . . 1.357(4) no
    C5 C10 . . 1.397(4) no
    C6 C7 . . 1.389(4) no
    C7 C8 . . 1.365(4) no
    C8 C9 . . 1.418(4) no
    C9 C10 . . 1.420(4) no
    C12 C15 . . 1.467(4) no
    C13 C14 . . 1.467(4) no
    C14 C15 . . 1.385(4) no
    C14 C19 . . 1.360(4) no
    C15 C16 . . 1.388(4) no
    C16 C17 . . 1.378(4) no
    C17 C18 . . 1.364(4) no
    C18 C19 . . 1.395(4) no
    C3 H3 . . 0.9300 no
    C4 H4 . . 0.9300 no
    C5 H5 . . 0.9300 no
    C6 H6 . . 0.9300 no
    C7 H7 . . 0.9300 no
    C8 H8 . . 0.9300 no
    C11 H11 . . 0.9300 no
    C16 H16 . . 0.9300 no
    C17 H17 . . 0.9300 no
    C18 H18 . . 0.9300 no
    C19 H19 . . 0.9300 no
    C20 C21 . . 1.380(4) no
    C20 C28 . . 1.430(3) no
    C20 C30 . . 1.443(4) no
    C21 C22 . . 1.408(4) no
    C22 C23 . . 1.342(4) no
    C23 C29 . . 1.419(4) no
    C24 C29 . . 1.401(4) no
    C24 C25 . . 1.354(4) no
    C25 C26 . . 1.389(4) no
    C26 C27 . . 1.362(4) no
    C27 C28 . . 1.407(4) no
    C28 C29 . . 1.414(4) no
    C31 C38 . . 1.469(4) no
    C32 C33 . . 1.469(4) no
    C33 C38 . . 1.391(4) no
    C33 C34 . . 1.373(4) no
    C34 C35 . . 1.362(4) no
    C35 C36 . . 1.374(4) no
    C36 C37 . . 1.378(4) no
    C37 C38 . . 1.366(4) no
    C22 H22 . . 0.9300 no
    C23 H23 . . 0.9300 no
    C24 H24 . . 0.9300 no
    C25 H25 . . 0.9300 no
    C26 H26 . . 0.9300 no
    C27 H27 . . 0.9300 no
    C30 H30 . . 0.9300 no
    C34 H34 . . 0.9300 no
    C35 H35 . . 0.9300 no
    C36 H36 . . 0.9300 no
    C37 H37 . . 0.9300 no
loop_
    _geom_angle_atom_site_label_1
    _geom_angle_atom_site_label_2
    _geom_angle_atom_site_label_3
    _geom_angle_site_symmetry_1
    _geom_angle_site_symmetry_2
    _geom_angle_site_symmetry_3
    _geom_angle
    _geom_angle_publ_flag
    C2 O1 H1 . . . 109.00 no
    C21 O4 H4A . . . 110.00 no
    N2 N1 C11 . . . 121.7(2) no
    N1 N2 C13 . . . 117.8(2) no
    C12 N2 C13 . . . 111.6(2) no
    N1 N2 C12 . . . 130.6(2) no
    N4 N3 C30 . . . 121.4(2) no
    C31 N4 C32 . . . 112.0(2) no
    N3 N4 C32 . . . 118.0(2) no
    N3 N4 C31 . . . 130.0(2) no
    C9 C1 C11 . . . 121.1(2) no
    C2 C1 C11 . . . 120.8(2) no
    C2 C1 C9 . . . 118.1(2) no
    C1 C2 C3 . . . 121.7(2) no
    O1 C2 C3 . . . 116.2(3) no
    O1 C2 C1 . . . 122.1(3) no
    C2 C3 C4 . . . 120.2(3) no
    C3 C4 C10 . . . 121.6(3) no
    C6 C5 C10 . . . 121.5(3) no
    C5 C6 C7 . . . 119.2(3) no
    C6 C7 C8 . . . 121.5(3) no
    C7 C8 C9 . . . 120.6(3) no
    C1 C9 C10 . . . 119.4(2) no
    C8 C9 C10 . . . 117.4(2) no
    C1 C9 C8 . . . 123.2(2) no
    C5 C10 C9 . . . 119.8(3) no
    C4 C10 C9 . . . 118.9(2) no
    C4 C10 C5 . . . 121.4(3) no
    N1 C11 C1 . . . 120.7(3) no
    N2 C12 C15 . . . 104.9(2) no
    O2 C12 C15 . . . 129.8(3) no
    O2 C12 N2 . . . 125.4(2) no
    N2 C13 C14 . . . 105.9(2) no
    O3 C13 N2 . . . 123.8(2) no
    O3 C13 C14 . . . 130.3(2) no
    C13 C14 C15 . . . 107.9(2) no
    C13 C14 C19 . . . 130.2(3) no
    C15 C14 C19 . . . 121.8(3) no
    C14 C15 C16 . . . 120.2(2) no
    C12 C15 C16 . . . 130.1(3) no
    C12 C15 C14 . . . 109.7(3) no
    C15 C16 C17 . . . 117.4(3) no
    C16 C17 C18 . . . 122.3(3) no
    C17 C18 C19 . . . 120.2(3) no
    C14 C19 C18 . . . 118.0(3) no
    C4 C3 H3 . . . 120.00 no
    C2 C3 H3 . . . 120.00 no
    C10 C4 H4 . . . 119.00 no
    C3 C4 H4 . . . 119.00 no
    C10 C5 H5 . . . 119.00 no
    C6 C5 H5 . . . 119.00 no
    C5 C6 H6 . . . 120.00 no
    C7 C6 H6 . . . 120.00 no
    C8 C7 H7 . . . 119.00 no
    C6 C7 H7 . . . 119.00 no
    C9 C8 H8 . . . 120.00 no
    C7 C8 H8 . . . 120.00 no
    N1 C11 H11 . . . 120.00 no
    C1 C11 H11 . . . 120.00 no
    C15 C16 H16 . . . 121.00 no
    C17 C16 H16 . . . 121.00 no
    C18 C17 H17 . . . 119.00 no
    C16 C17 H17 . . . 119.00 no
    C19 C18 H18 . . . 120.00 no
    C17 C18 H18 . . . 120.00 no
    C14 C19 H19 . . . 121.00 no
    C18 C19 H19 . . . 121.00 no
    C21 C20 C28 . . . 118.9(2) no
    C28 C20 C30 . . . 120.5(2) no
    C21 C20 C30 . . . 120.6(2) no
    O4 C21 C20 . . . 123.4(2) no
    C20 C21 C22 . . . 121.3(2) no
    O4 C21 C22 . . . 115.3(3) no
    C21 C22 C23 . . . 120.2(3) no
    C22 C23 C29 . . . 121.4(3) no
    C25 C24 C29 . . . 120.5(3) no
    C24 C25 C26 . . . 119.8(3) no
    C25 C26 C27 . . . 121.1(3) no
    C26 C27 C28 . . . 121.2(3) no
    C20 C28 C27 . . . 123.7(3) no
    C27 C28 C29 . . . 117.0(2) no
    C20 C28 C29 . . . 119.4(3) no
    C23 C29 C24 . . . 120.6(3) no
    C23 C29 C28 . . . 118.9(2) no
    C24 C29 C28 . . . 120.6(3) no
    N3 C30 C20 . . . 120.3(3) no
    O6 C31 N4 . . . 125.0(2) no
    N4 C31 C38 . . . 105.1(2) no
    O6 C31 C38 . . . 129.9(3) no
    O5 C32 C33 . . . 130.7(2) no
    N4 C32 C33 . . . 105.3(2) no
    O5 C32 N4 . . . 124.1(2) no
    C32 C33 C38 . . . 108.8(2) no
    C34 C33 C38 . . . 120.5(3) no
    C32 C33 C34 . . . 130.6(3) no
    C33 C34 C35 . . . 118.1(3) no
    C34 C35 C36 . . . 121.5(3) no
    C35 C36 C37 . . . 121.0(3) no
    C36 C37 C38 . . . 117.7(3) no
    C31 C38 C37 . . . 130.0(3) no
    C33 C38 C37 . . . 121.2(2) no
    C31 C38 C33 . . . 108.8(3) no
    C21 C22 H22 . . . 120.00 no
    C23 C22 H22 . . . 120.00 no
    C22 C23 H23 . . . 119.00 no
    C29 C23 H23 . . . 119.00 no
    C25 C24 H24 . . . 120.00 no
    C29 C24 H24 . . . 120.00 no
    C24 C25 H25 . . . 120.00 no
    C26 C25 H25 . . . 120.00 no
    C25 C26 H26 . . . 119.00 no
    C27 C26 H26 . . . 119.00 no
    C26 C27 H27 . . . 119.00 no
    C28 C27 H27 . . . 119.00 no
    N3 C30 H30 . . . 120.00 no
    C20 C30 H30 . . . 120.00 no
    C33 C34 H34 . . . 121.00 no
    C35 C34 H34 . . . 121.00 no
    C34 C35 H35 . . . 119.00 no
    C36 C35 H35 . . . 119.00 no
    C35 C36 H36 . . . 120.00 no
    C37 C36 H36 . . . 119.00 no
    C36 C37 H37 . . . 121.00 no
    C38 C37 H37 . . . 121.00 no
loop_
    _geom_torsion_atom_site_label_1
    _geom_torsion_atom_site_label_2
    _geom_torsion_atom_site_label_3
    _geom_torsion_atom_site_label_4
    _geom_torsion_site_symmetry_1
    _geom_torsion_site_symmetry_2
    _geom_torsion_site_symmetry_3
    _geom_torsion_site_symmetry_4
    _geom_torsion
    _geom_torsion_publ_flag
    C11 N1 N2 C12 . . . . 1.8(4) no
    C11 N1 N2 C13 . . . . -177.5(2) no
    N2 N1 C11 C1 . . . . 180.0(2) no
    C13 N2 C12 C15 . . . . 0.4(3) no
    C12 N2 C13 O3 . . . . -179.0(2) no
    N1 N2 C13 C14 . . . . 179.3(2) no
    C12 N2 C13 C14 . . . . -0.1(3) no
    N1 N2 C13 O3 . . . . 0.4(4) no
    N1 N2 C12 O2 . . . . 1.5(4) no
    C13 N2 C12 O2 . . . . -179.3(2) no
    N1 N2 C12 C15 . . . . -178.9(2) no
    C30 N3 N4 C31 . . . . -2.6(4) no
    C30 N3 N4 C32 . . . . 177.5(2) no
    N4 N3 C30 C20 . . . . 179.7(2) no
    C32 N4 C31 C38 . . . . 0.0(3) no
    C31 N4 C32 O5 . . . . -179.6(2) no
    N3 N4 C32 C33 . . . . 179.6(2) no
    C31 N4 C32 C33 . . . . -0.3(3) no
    N3 N4 C32 O5 . . . . 0.3(4) no
    N3 N4 C31 O6 . . . . -0.6(4) no
    C32 N4 C31 O6 . . . . 179.3(2) no
    N3 N4 C31 C38 . . . . -179.9(2) no
    C9 C1 C2 O1 . . . . 177.8(2) no
    C9 C1 C11 N1 . . . . -178.1(2) no
    C11 C1 C2 C3 . . . . 179.3(3) no
    C11 C1 C2 O1 . . . . -1.1(4) no
    C9 C1 C2 C3 . . . . -1.9(4) no
    C2 C1 C9 C8 . . . . -178.3(2) no
    C2 C1 C9 C10 . . . . 0.9(3) no
    C2 C1 C11 N1 . . . . 0.7(4) no
    C11 C1 C9 C10 . . . . 179.7(2) no
    C11 C1 C9 C8 . . . . 0.5(4) no
    C1 C2 C3 C4 . . . . 1.1(4) no
    O1 C2 C3 C4 . . . . -178.6(3) no
    C2 C3 C4 C10 . . . . 0.7(4) no
    C3 C4 C10 C9 . . . . -1.6(4) no
    C3 C4 C10 C5 . . . . 178.1(3) no
    C6 C5 C10 C9 . . . . 0.1(4) no
    C10 C5 C6 C7 . . . . -0.5(5) no
    C6 C5 C10 C4 . . . . -179.6(3) no
    C5 C6 C7 C8 . . . . 0.5(5) no
    C6 C7 C8 C9 . . . . 0.0(5) no
    C7 C8 C9 C10 . . . . -0.4(4) no
    C7 C8 C9 C1 . . . . 178.9(3) no
    C8 C9 C10 C4 . . . . -180.0(3) no
    C1 C9 C10 C5 . . . . -179.0(2) no
    C1 C9 C10 C4 . . . . 0.7(4) no
    C8 C9 C10 C5 . . . . 0.3(4) no
    N2 C12 C15 C16 . . . . 179.7(3) no
    N2 C12 C15 C14 . . . . -0.5(3) no
    O2 C12 C15 C14 . . . . 179.1(3) no
    O2 C12 C15 C16 . . . . -0.7(5) no
    N2 C13 C14 C19 . . . . 179.5(3) no
    O3 C13 C14 C15 . . . . 178.6(3) no
    N2 C13 C14 C15 . . . . -0.2(3) no
    O3 C13 C14 C19 . . . . -1.7(5) no
    C13 C14 C15 C16 . . . . -179.7(2) no
    C13 C14 C15 C12 . . . . 0.4(3) no
    C13 C14 C19 C18 . . . . -179.9(2) no
    C19 C14 C15 C12 . . . . -179.3(2) no
    C19 C14 C15 C16 . . . . 0.6(4) no
    C15 C14 C19 C18 . . . . -0.2(4) no
    C14 C15 C16 C17 . . . . -0.9(4) no
    C12 C15 C16 C17 . . . . 178.9(3) no
    C15 C16 C17 C18 . . . . 1.0(4) no
    C16 C17 C18 C19 . . . . -0.7(5) no
    C17 C18 C19 C14 . . . . 0.3(4) no
    C30 C20 C21 C22 . . . . -179.1(3) no
    C28 C20 C21 C22 . . . . 2.4(4) no
    C30 C20 C21 O4 . . . . 2.0(4) no
    C28 C20 C30 N3 . . . . 179.2(2) no
    C30 C20 C28 C29 . . . . 179.7(2) no
    C21 C20 C30 N3 . . . . 0.7(4) no
    C28 C20 C21 O4 . . . . -176.5(2) no
    C30 C20 C28 C27 . . . . -1.3(4) no
    C21 C20 C28 C27 . . . . 177.2(2) no
    C21 C20 C28 C29 . . . . -1.8(3) no
    O4 C21 C22 C23 . . . . 177.9(3) no
    C20 C21 C22 C23 . . . . -1.1(4) no
    C21 C22 C23 C29 . . . . -0.8(4) no
    C22 C23 C29 C28 . . . . 1.3(4) no
    C22 C23 C29 C24 . . . . -177.5(3) no
    C25 C24 C29 C28 . . . . -0.3(4) no
    C29 C24 C25 C26 . . . . 0.4(5) no
    C25 C24 C29 C23 . . . . 178.4(3) no
    C24 C25 C26 C27 . . . . 0.2(5) no
    C25 C26 C27 C28 . . . . -0.9(5) no
    C26 C27 C28 C29 . . . . 0.9(4) no
    C26 C27 C28 C20 . . . . -178.1(3) no
    C27 C28 C29 C24 . . . . -0.3(4) no
    C20 C28 C29 C24 . . . . 178.8(2) no
    C27 C28 C29 C23 . . . . -179.1(3) no
    C20 C28 C29 C23 . . . . 0.0(4) no
    O6 C31 C38 C37 . . . . 2.0(4) no
    N4 C31 C38 C33 . . . . 0.3(3) no
    N4 C31 C38 C37 . . . . -178.8(3) no
    O6 C31 C38 C33 . . . . -178.9(3) no
    O5 C32 C33 C34 . . . . -1.8(5) no
    O5 C32 C33 C38 . . . . 179.7(3) no
    N4 C32 C33 C34 . . . . 178.9(3) no
    N4 C32 C33 C38 . . . . 0.5(3) no
    C32 C33 C34 C35 . . . . -179.6(3) no
    C38 C33 C34 C35 . . . . -1.3(5) no
    C32 C33 C38 C31 . . . . -0.5(3) no
    C32 C33 C38 C37 . . . . 178.7(2) no
    C34 C33 C38 C31 . . . . -179.1(3) no
    C34 C33 C38 C37 . . . . 0.1(4) no
    C33 C34 C35 C36 . . . . 1.9(5) no
    C34 C35 C36 C37 . . . . -1.3(5) no
    C35 C36 C37 C38 . . . . 0.0(4) no
    C36 C37 C38 C31 . . . . 179.6(2) no
    C36 C37 C38 C33 . . . . 0.6(4) no
loop_
    _geom_hbond_atom_site_label_D
    _geom_hbond_atom_site_label_H
    _geom_hbond_atom_site_label_A
    _geom_hbond_site_symmetry_A
    _geom_hbond_distance_DH
    _geom_hbond_distance_HA
    _geom_hbond_distance_DA
    _geom_hbond_angle_DHA
    _geom_hbond_publ_flag
    O1 H1 N1 . 0.82 1.83 2.555(3) 147 yes
    O4 H4A N3 . 0.82 1.93 2.555(3) 133 yes
    C18 H18 O6 2_645 0.93 2.53 3.204(4) 129 yes
    C35 H35 O4 2_656 0.93 2.56 3.339(4) 141 yes
