# Supplementary material for: 2-[(E)-(2-Hy­droxy­naphthalen-1-yl)methyl­idene­amino]­isoindoline-1,3-dione
Source: Acta Crystallogr Sect E Struct Rep Online. 2011 Nov 5;67(Pt 12):o3165. doi: 10.1107/S1600536811045569 (PMC3238836; doi:10.1107/S1600536811045569)
Supplement: Supplementary file 2 [file e-67-o3165-Isup2.hkl]

# 
# h,k,l, Fc-squared, Fo-squared, sigma(Fo-squared) and status flag 
# 
data_I
_shelx_title '    LIU in P2(1)' 
_shelx_refln_list_code          4 
_shelx_F_calc_maximum      250.00 
_exptl_crystal_F_000       656.00 
_reflns_d_resolution_high  0.7828 
 
loop_ 
 _symmetry_equiv_pos_as_xyz 
 'x, y, z' 
 '-x, y+1/2, -z' 
 
_cell_length_a     7.1526 
_cell_length_b    15.5026 
_cell_length_c    13.4459 
_cell_angle_alpha  90.000 
_cell_angle_beta  100.763 
_cell_angle_gamma  90.000 
 
_shelx_F_squared_multiplier     1.000 
 
loop_ 
 _refln_index_h 
 _refln_index_k 
 _refln_index_l 
 _refln_F_squared_calc 
 _refln_F_squared_meas 
 _refln_F_squared_sigma 
 _refln_observed_status 
   1 -19   0       13.10       20.91      3.17 o 
   2 -19   0        9.51       11.41      2.54 o 
   0 -18   0        8.20        8.24      2.54 o 
   1 -18   0       10.20       12.18      1.79 o 
   2 -18   0        0.90        2.54      1.90 o 
   3 -18   0        6.08        7.61      2.54 o 
   1 -17   0       16.26       20.25      5.39 o 
   2 -17   0        4.51        2.54      1.90 o 
   3 -17   0       18.04       17.75      3.17 o 
   4 -17   0        0.96        3.17      2.54 o 
   0 -16   0        2.74        5.70      1.90 o 
   1 -16   0        0.33        0.63      1.58 o 
   2 -16   0       12.20       12.56      1.79 o 
   3 -16   0        4.56        5.70      2.54 o 
   4 -16   0       20.37       22.18      3.17 o 
   5 -16   0       23.27       23.45      3.80 o 
   1 -15   0        2.03        1.58      1.34 o 
   2 -15   0       33.30       29.80      7.61 o 
   3 -15   0       39.03       39.39      2.89 o 
   4 -15   0       19.77       17.75      3.17 o 
   5 -15   0       45.59       40.56      4.44 o 
   0 -14   0       91.37       83.66      4.44 o 
   1 -14   0       13.61       12.12      2.22 o 
   2 -14   0        4.56        3.55      3.80 o 
   3 -14   0       55.19       55.78      3.14 o 
   4 -14   0        3.25        5.70      2.54 o 
   5 -14   0       42.40       44.36      4.44 o 
   6 -14   0        3.26        1.27      2.54 o 
   1 -13   0       15.46       14.78      1.52 o 
   2 -13   0        2.71        3.04      3.49 o 
   3 -13   0        6.70        5.43      1.90 o 
   4 -13   0       56.49       64.76      6.65 o 
   5 -13   0        2.55        3.17      2.54 o 
   6 -13   0        0.82        0.00      1.90 o 
   0 -12   0       69.84       64.65      3.80 o 
   1 -12   0      181.55      170.34      5.39 o 
   2 -12   0        3.93        3.49      1.34 o 
   3 -12   0      140.20      145.42      4.75 o 
   4 -12   0        0.05       -0.63      1.90 o 
   5 -12   0       24.67       23.54      2.54 o 
   6 -12   0        0.17        0.00      1.90 o 
   1 -11   0      199.11      183.79      4.69 o 
   2 -11   0        6.90        9.20      1.34 o 
   3 -11   0      144.08      142.67      4.24 o 
   4 -11   0      112.19      107.00      3.79 o 
   5 -11   0       74.72       79.90      5.39 o 
   6 -11   0        0.44        2.54      2.54 o 
   7 -11   0       21.52       20.91      3.17 o 
   0 -10   0      570.14      578.64     17.11 o 
   1 -10   0      129.85      128.77      3.80 o 
   2 -10   0       30.67       30.19      1.79 o 
   3 -10   0       75.99       79.59      2.89 o 
   4 -10   0        2.59        6.89      2.54 o 
   5 -10   0       27.16       27.00      2.43 o 
   6 -10   0        7.29        7.63      3.80 o 
   7 -10   0        4.06        5.07      2.54 o 
   1  -9   0      206.32      221.89      4.93 o 
   2  -9   0       23.33       25.06      1.52 o 
   3  -9   0       37.82       38.82      5.07 o 
   4  -9   0      133.73      131.83      4.24 o 
   5  -9   0       13.75       11.42      2.54 o 
   6  -9   0       52.99       55.77      3.50 o 
   7  -9   0        9.91        9.51      3.17 o 
   0  -8   0      292.12      292.17      8.87 o 
   1  -8   0      199.53      205.35      4.48 o 
   2  -8   0      445.59      447.95      9.63 o 
   3  -8   0      172.71      176.49      6.97 o 
   4  -8   0      123.25      138.31      4.24 o 
   5  -8   0       35.85       32.59      2.43 o 
   6  -8   0       26.53       22.82      2.43 o 
   7  -8   0        9.28        7.92      2.24 o 
   8  -8   0        0.49       -1.27      2.54 o 
   1  -7   0      538.60      492.52     11.09 o 
   2  -7   0      432.16      423.12      8.96 o 
   3  -7   0      333.40      329.58     14.58 o 
   4  -7   0       59.50       58.96      2.89 o 
   5  -7   0      133.78      136.52      6.34 o 
   6  -7   0        1.70        0.72      1.58 o 
   7  -7   0        6.03        5.99      3.17 o 
   8  -7   0        1.17        1.27      2.54 o 
   0  -6   0      957.78      828.98     22.82 o 
   1  -6   0     1300.95     1245.71     23.75 o 
   2  -6   0      111.61      111.37      2.89 o 
   3  -6   0      200.96      196.43      7.29 o 
   4  -6   0       26.50       26.54      1.98 o 
   5  -6   0       10.82        9.20      1.90 o 
   6  -6   0        6.48        5.39      1.79 o 
   7  -6   0       10.89       13.18      2.54 o 
   8  -6   0        1.46        1.13      1.98 o 
   1  -5   0      645.19      653.47     13.00 o 
   2  -5   0     1090.18     1025.65     19.94 o 
   3  -5   0      169.09      175.31      4.48 o 
   4  -5   0       22.94       21.87      1.79 o 
   5  -5   0       10.39        8.51      2.22 o 
   6  -5   0       16.21       20.21      4.12 o 
   7  -5   0        7.48        5.42      1.98 o 
   8  -5   0        2.80       -3.80      3.17 o 
   0  -4   0     2888.27     2749.97     73.52 o 
   1  -4   0       90.53      103.70      2.85 o 
   2  -4   0      530.45      513.76     10.76 o 
   3  -4   0        9.25       10.17      1.05 o 
   4  -4   0       15.68       14.28      1.90 o 
   5  -4   0       36.27       37.54      2.89 o 
   6  -4   0      137.47      139.43      5.14 o 
   7  -4   0        6.09        8.56      2.24 o 
   8  -4   0       32.22       25.35      4.44 o 
   1  -3   0      230.32      214.53      4.48 o 
   2  -3   0      230.27      248.69      8.24 o 
   3  -3   0      136.16      146.41      4.03 o 
   4  -3   0      539.70      555.56     12.10 o 
   5  -3   0       14.98       13.81      1.79 o 
   6  -3   0        9.01       10.82      2.54 o 
   7  -3   0       13.55       12.04      3.17 o 
   8  -3   0       18.24       22.82      4.44 o 
   0  -2   0      636.91      669.90     17.75 o 
   1  -2   0      377.73      329.27      6.72 o 
   2  -2   0     2656.24     2710.69     51.54 o 
   3  -2   0      114.14       97.64      3.14 o 
   4  -2   0      779.00      738.08     15.69 o 
   5  -2   0       61.04       68.14      3.14 o 
   6  -2   0      198.46      189.83     11.09 o 
   7  -2   0        3.00        4.44      3.17 o 
   8  -2   0      141.75      150.21      8.87 o 
   1  -1   0       80.31       69.86      3.17 o 
   2  -1   0    62500.30    62537.12   1169.45 o 
   3  -1   0       46.76       48.81      2.24 o 
   4  -1   0     4750.47     4872.18     92.77 o 
   5  -1   0       49.57       40.01      3.49 o 
   6  -1   0      834.18      792.86     24.72 o 
   7  -1   0       42.40       41.83      5.07 o 
   8  -1   0       72.48       57.67      6.34 o 
   1   0   0       21.83       12.04      1.27 o 
   2   0   0      123.50      124.85      5.07 o 
   3   0   0      432.36      387.24     12.04 o 
   4   0   0    14374.46    14867.20    394.21 o 
   5   0   0       79.40       83.66      5.07 o 
   6   0   0        2.11        1.27      2.54 o 
   7   0   0       14.86       14.58      3.80 o 
   8   0   0       61.57       51.34      6.34 o 
   6   1   0      834.17      746.59     24.08 o 
   7   1   0       42.36       37.39      5.07 o 
   8   1   0       72.47       57.04      6.34 o 
   6   2   0      198.49      182.53      8.87 o 
   7   2   0        2.99        5.70      3.17 o 
   8   2   0      141.79      136.26      8.87 o 
   1   3   0      230.61      216.75      7.61 o 
   2   3   0      230.25      254.78      8.87 o 
   7   3   0       13.55       14.58      3.80 o 
   8   3   0       18.26       19.01      4.44 o 
   0   4   0     2888.27     2787.36     79.22 o 
   1   4   0       90.49      100.62      4.12 o 
   2   4   0      530.29      524.14     16.48 o 
   3   4   0        9.32       10.14      1.90 o 
   4   4   0       15.67       12.68      2.54 o 
   5   4   0       36.18       36.13      4.44 o 
   6   4   0      137.53      150.21      8.24 o 
   8   4   0       32.21       28.52      5.07 o 
   1   5   0      645.06      669.82     14.34 o 
   2   5   0     1090.27      998.20     31.06 o 
   3   5   0      169.09      164.78      7.61 o 
   4   5   0       22.93       16.48      3.17 o 
   5   5   0       10.42        6.97      2.54 o 
   6   5   0       16.19       12.04      3.80 o 
   8   5   0        2.80       -1.90      3.80 o 
   0   6   0      957.72      839.12     25.35 o 
   1   6   0     1301.03     1241.83     26.21 o 
   2   6   0      111.68       98.24      5.07 o 
   3   6   0      200.93      200.91      5.16 o 
   4   6   0       26.55       28.52      3.80 o 
   5   6   0       10.84       10.77      3.17 o 
   6   6   0        6.49        4.44      3.17 o 
   1   7   0      538.67      502.72     11.65 o 
   2   7   0      432.15      412.59     14.58 o 
   3   7   0      333.51      334.73      7.92 o 
   4   7   0       59.58       65.28      5.07 o 
   5   7   0      133.69      136.26      7.61 o 
   6   7   0        1.70       -2.54      5.70 o 
   0   8   0      292.01      275.06     10.77 o 
   1   8   0      199.48      195.90      8.56 o 
   2   8   0      445.56      462.03     15.84 o 
   3   8   0      172.68      164.15      8.24 o 
   4   8   0      123.18      134.36      7.61 o 
   5   8   0       35.91       32.96      4.44 o 
   6   8   0       26.54       24.72      4.44 o 
   1   9   0      206.40      215.27      6.49 o 
   2   9   0       23.27       25.98      3.80 o 
   3   9   0       37.75       41.20      4.44 o 
   4   9   0      133.69      128.66      7.61 o 
   5   9   0       13.74       11.41      3.80 o 
   6   9   0       53.01       57.67      6.34 o 
   0  10   0      570.08      602.09     20.28 o 
   1  10   0      129.93      122.70      4.93 o 
   2  10   0       30.70       34.22      4.44 o 
   3  10   0       75.87       77.95      6.34 o 
   4  10   0        2.59        5.70      3.17 o 
   5  10   0       27.16       34.22      5.07 o 
   6  10   0        7.30       10.77      4.44 o 
   1  11   0      199.15      187.44      6.27 o 
   2  11   0        6.90        5.07      3.17 o 
   3  11   0      144.01      159.71      8.87 o 
   4  11   0      112.20      111.55      7.61 o 
   5  11   0       74.72       86.83      7.61 o 
   6  11   0        0.43       -3.17      3.80 o 
   0  12   0       69.90       68.45      6.34 o 
   1  12   0      181.29      164.69      6.27 o 
   2  12   0        3.93        1.90      3.17 o 
   3  12   0      140.50      149.57      8.87 o 
   4  12   0        0.05       -3.80      3.17 o 
   5  12   0       24.58       20.91      5.07 o 
   6  12   0        0.17       -2.54      4.44 o 
   1  13   0       15.49       15.21      3.14 o 
   2  13   0        2.76        3.17      3.17 o 
   3  13   0        6.67        6.97      3.80 o 
   4  13   0       56.50       63.38      6.97 o 
   5  13   0        2.52        0.00      3.80 o 
   6  13   0        0.81        1.27      4.44 o 
   0  14   0       91.42       84.29      6.97 o 
   1  14   0       13.74       16.16      4.75 o 
   2  14   0        4.55        0.00      3.17 o 
   3  14   0       55.05       57.67      6.97 o 
   4  14   0        3.25        5.70      4.44 o 
   5  14   0       42.39       47.53      6.97 o 
   6  14   0        3.26       -3.80      4.44 o 
   1  15   0        1.98        2.54      2.89 o 
   2  15   0       33.30       27.25      5.70 o 
   3  15   0       38.98       33.59      5.70 o 
   4  15   0       19.75       20.28      5.70 o 
   5  15   0       45.69       45.63      6.97 o 
   0  16   0        2.74        1.27      3.80 o 
   1  16   0        0.34       -0.95      2.69 o 
   2  16   0       12.18        4.44      4.44 o 
   3  16   0        4.61        6.97      4.44 o 
   4  16   0       20.37       15.84      5.70 o 
   5  16   0       23.21       32.32      6.34 o 
   1  17   0       16.27       19.67      3.59 o 
   2  17   0        4.51        3.80      4.44 o 
   3  17   0       18.02       31.06      6.34 o 
   4  17   0        0.97       -1.27      4.44 o 
   0  18   0        8.21       18.38      5.70 o 
   1  18   0       10.20        8.56      3.14 o 
   2  18   0        0.91        6.97      4.44 o 
   3  18   0        6.07        8.24      5.07 o 
   1  19   0       13.11       14.68      3.80 o 
   2  19   0        9.52        7.61      5.07 o 
  -2 -19   1        0.87        0.63      1.90 o 
  -1 -19   1       17.87       24.08      3.80 o 
   0 -19   1       17.46       23.45      3.17 o 
   1 -19   1       27.73       38.03      3.80 o 
   2 -19   1        1.65        1.27      1.90 o 
  -3 -18   1       21.83       25.35      3.17 o 
  -2 -18   1       26.77       28.14      2.43 o 
  -1 -18   1       25.22       36.39      2.43 o 
   0 -18   1        5.50        6.97      2.54 o 
   1 -18   1       10.20       13.31      2.54 o 
   2 -18   1        7.71        8.24      2.54 o 
   3 -18   1       16.48       16.48      3.17 o 
  -4 -17   1        4.85        0.63      2.54 o 
  -3 -17   1       11.94       16.32      2.24 o 
  -2 -17   1        6.09        8.40      1.58 o 
  -1 -17   1       33.38       36.19      4.44 o 
   0 -17   1        8.58       10.63      1.52 o 
   1 -17   1       14.29       15.21      2.54 o 
   2 -17   1        2.27        1.27      1.90 o 
   3 -17   1        1.59       -2.85      1.90 o 
   4 -17   1       11.38        7.61      3.17 o 
  -5 -16   1        0.12        2.54      2.54 o 
  -4 -16   1       42.02       38.66      3.80 o 
  -3 -16   1       16.43       19.67      2.24 o 
  -2 -16   1       29.72       30.17      2.54 o 
  -1 -16   1       10.65        8.07      1.52 o 
   0 -16   1        6.20       10.35      1.52 o 
   1 -16   1       14.11       15.32      1.79 o 
   2 -16   1       35.08       33.59      3.17 o 
   3 -16   1       21.53       22.82      3.17 o 
   4 -16   1        5.37        4.44      2.54 o 
  -5 -15   1       28.58       32.96      3.80 o 
  -4 -15   1      158.01      150.13      6.65 o 
  -3 -15   1       23.18       20.64      2.24 o 
  -2 -15   1       98.33      104.41      3.79 o 
  -1 -15   1       11.77       12.06      1.52 o 
   0 -15   1      273.48      263.67      6.72 o 
   1 -15   1        0.91        0.13      1.05 o 
   2 -15   1        1.62       -0.25      1.05 o 
   3 -15   1       13.12       10.77      2.54 o 
   4 -15   1       17.94       14.58      3.17 o 
   5 -15   1        3.04        4.44      2.54 o 
  -6 -14   1       54.57       61.48      5.07 o 
  -5 -14   1       86.68       84.83      3.96 o 
  -4 -14   1       79.96       89.36      3.79 o 
  -3 -14   1      204.82      187.65      5.59 o 
  -2 -14   1      480.47      462.89     10.52 o 
  -1 -14   1      148.09      143.67      6.97 o 
   0 -14   1      157.76      163.23      4.48 o 
   1 -14   1      109.97      105.30      3.59 o 
   2 -14   1      174.73      168.59      6.97 o 
   3 -14   1       16.60       18.38      3.17 o 
   4 -14   1       14.72       13.31      3.17 o 
   5 -14   1       29.83       29.79      3.80 o 
   6 -14   1        0.79        1.27      2.54 o 
  -6 -13   1        3.42        6.34      2.54 o 
  -5 -13   1      123.90      121.58      4.69 o 
  -4 -13   1       22.10       24.78      2.43 o 
  -3 -13   1      418.98      424.84     10.08 o 
  -2 -13   1      137.76      133.32      4.24 o 
  -1 -13   1      798.18      774.85     15.69 o 
   0 -13   1      118.02      116.67      3.59 o 
   1 -13   1      356.55      342.17      9.19 o 
   2 -13   1      189.64      190.77      7.61 o 
   3 -13   1      120.65      123.59      5.70 o 
   4 -13   1       68.60       65.91      4.44 o 
   5 -13   1       22.44       21.55      3.17 o 
   6 -13   1        3.24        3.17      2.54 o 
  -7 -12   1        6.63        3.80      2.54 o 
  -6 -12   1       15.62       13.06      2.24 o 
  -5 -12   1       48.95       53.38      3.80 o 
  -4 -12   1       20.87       19.81      1.98 o 
  -3 -12   1      299.28      304.72      7.58 o 
  -2 -12   1      107.48      108.10      3.59 o 
  -1 -12   1      617.77      609.22     12.77 o 
   0 -12   1       48.89       54.51      2.24 o 
   1 -12   1      536.25      526.39     11.20 o 
   2 -12   1       37.01       36.13      3.17 o 
   3 -12   1      211.07      201.54      7.61 o 
   4 -12   1        3.29        4.44      2.54 o 
   5 -12   1       57.12       58.31      4.44 o 
   6 -12   1       33.28       39.93      4.44 o 
  -7 -11   1        3.52        1.90      2.54 o 
  -6 -11   1       36.60       33.08      2.89 o 
  -5 -11   1       40.47       40.25      2.89 o 
  -4 -11   1       29.63       35.15      5.07 o 
  -3 -11   1       90.27       96.22      3.34 o 
  -2 -11   1       21.41       26.29      3.17 o 
  -1 -11   1      339.94      326.82      7.38 o 
   0 -11   1       31.13       27.48      1.90 o 
   1 -11   1      262.29      253.34      6.02 o 
   2 -11   1      108.34      100.77      4.44 o 
   3 -11   1       91.18       97.60      4.44 o 
   4 -11   1       21.04       17.67      4.44 o 
   5 -11   1        9.49       13.94      2.54 o 
   6 -11   1        3.99        5.07      2.54 o 
   7 -11   1       15.72       12.04      3.17 o 
  -7 -10   1       28.12       22.83      3.80 o 
  -6 -10   1       13.49       10.77      1.98 o 
  -5 -10   1       79.58       82.27      4.75 o 
  -4 -10   1       89.79      102.66      3.79 o 
  -3 -10   1      109.62      112.75      3.50 o 
  -2 -10   1       81.01       78.56      4.75 o 
  -1 -10   1        3.84        5.92      2.54 o 
   0 -10   1        2.44        5.99      1.27 o 
   1 -10   1      103.57       92.41     13.31 o 
   2 -10   1       10.30       10.77      1.90 o 
   3 -10   1       37.40       35.74      1.98 o 
   4 -10   1       18.24       14.61      2.22 o 
   5 -10   1       17.85       19.65      3.17 o 
   6 -10   1       82.74       86.19      5.70 o 
   7 -10   1        7.68        5.07      2.54 o 
  -7  -9   1       11.05       10.64      2.24 o 
  -6  -9   1        2.51        0.63      1.34 o 
  -5  -9   1        7.92       10.08      1.79 o 
  -4  -9   1       15.06       15.44      2.85 o 
  -3  -9   1       48.78       55.40      2.43 o 
  -2  -9   1       76.58       76.38      2.69 o 
  -1  -9   1      395.70      416.92      8.73 o 
   0  -9   1      499.54      530.86     10.52 o 
   1  -9   1      295.21      307.38      9.51 o 
   2  -9   1      113.13      117.88      4.44 o 
   3  -9   1       47.07       47.53      2.24 o 
   4  -9   1        6.99        7.84      2.22 o 
   5  -9   1       31.20       29.79      3.17 o 
   6  -9   1        6.96        6.34      2.54 o 
   7  -9   1       13.67       15.84      3.17 o 
  -8  -8   1        7.87        6.48      1.98 o 
  -7  -8   1        3.00        3.80      1.79 o 
  -6  -8   1        5.89        9.13      1.98 o 
  -5  -8   1       60.06       59.28      4.44 o 
  -4  -8   1      102.51      102.89      3.96 o 
  -3  -8   1      276.05      276.98      6.65 o 
  -2  -8   1        1.13        2.54      0.90 o 
  -1  -8   1      324.15      341.30      7.17 o 
   0  -8   1      100.22      106.66      4.44 o 
   1  -8   1      152.38      169.22      5.70 o 
   2  -8   1      301.38      288.55     22.50 o 
   3  -8   1       99.26       98.19     18.06 o 
   4  -8   1       46.06       48.17      3.17 o 
   5  -8   1       31.02       21.07      6.02 o 
   6  -8   1        3.37        1.45      1.52 o 
   7  -8   1       12.53       13.94      3.17 o 
   8  -8   1        1.90        1.90      2.54 o 
  -8  -7   1        3.06        1.48      3.80 o 
  -7  -7   1       17.37       17.14      2.69 o 
  -6  -7   1        4.01        3.80      1.79 o 
  -5  -7   1       10.51        9.20      1.90 o 
  -4  -7   1        1.91        1.27      0.90 o 
  -3  -7   1      105.68       98.89      3.14 o 
  -2  -7   1     1763.85     1841.47     34.73 o 
  -1  -7   1       95.09       88.87      2.43 o 
   0  -7   1      244.12      239.42      5.14 o 
   1  -7   1      154.46      147.67      5.07 o 
   2  -7   1      149.47      153.77      4.03 o 
   3  -7   1      190.44      200.27      6.97 o 
   4  -7   1        0.08       -0.42      0.57 o 
   5  -7   1       41.47       41.56      2.89 o 
   6  -7   1       11.58       10.35      1.98 o 
   7  -7   1        1.81       -1.90      2.54 o 
   8  -7   1        0.47        0.63      2.54 o 
  -8  -6   1        1.65        3.45      3.17 o 
  -7  -6   1        8.15        5.70      2.24 o 
  -6  -6   1       38.44       38.80      2.89 o 
  -5  -6   1       12.89       13.06      1.79 o 
  -4  -6   1       21.89       21.24      1.79 o 
  -3  -6   1      295.48      304.59      7.17 o 
  -2  -6   1      150.43      147.39      3.59 o 
  -1  -6   1     1006.27      994.56     18.82 o 
   0  -6   1      815.06      884.12     24.08 o 
   1  -6   1     1004.38      960.85     18.37 o 
   2  -6   1     1393.23     1375.36     26.89 o 
   3  -6   1       52.02       50.07      3.17 o 
   4  -6   1        3.81        1.27      2.54 o 
   5  -6   1       10.83       10.00      1.52 o 
   6  -6   1       11.95       12.93      1.98 o 
   7  -6   1        2.78        1.58      1.79 o 
   8  -6   1        3.95        3.80      2.54 o 
  -8  -5   1        2.99        3.38      1.98 o 
  -7  -5   1       44.56       44.68      3.59 o 
  -6  -5   1       20.65       23.65      3.49 o 
  -5  -5   1       75.33       79.00      5.70 o 
  -4  -5   1       66.18       67.01      2.89 o 
  -3  -5   1       76.93       72.26      2.69 o 
  -2  -5   1      589.78      583.56     11.87 o 
  -1  -5   1      585.21      569.97     11.20 o 
   0  -5   1     1689.24     1619.94     43.10 o 
   1  -5   1     1637.55     1595.98     30.03 o 
   2  -5   1      134.58      137.21      3.59 o 
   3  -5   1      471.31      472.80     13.94 o 
   4  -5   1       88.77       97.88      3.34 o 
   5  -5   1       49.00       43.69      3.49 o 
   6  -5   1       40.99       42.91      3.34 o 
   7  -5   1        0.55        2.85      1.79 o 
   8  -5   1        0.61        1.90      3.17 o 
  -8  -4   1       32.47       24.08      4.44 o 
  -7  -4   1        8.51        6.97      2.24 o 
  -6  -4   1      161.14      175.33      6.04 o 
  -5  -4   1      133.33      138.66      4.87 o 
  -4  -4   1      406.60      424.62     19.96 o 
  -3  -4   1      286.60      266.23      6.27 o 
  -2  -4   1      578.01      548.27     11.20 o 
  -1  -4   1      172.53      142.61      3.14 o 
   0  -4   1      302.39      325.76      8.87 o 
   1  -4   1      291.90      286.31      6.65 o 
   2  -4   1       25.26       22.50      1.34 o 
   3  -4   1      358.05      318.16     10.14 o 
   4  -4   1       83.91       79.57      3.14 o 
   5  -4   1      190.91      186.08      8.24 o 
   6  -4   1       58.02       60.18      4.12 o 
   7  -4   1        4.48        2.54      2.54 o 
   8  -4   1       26.48       31.06      5.07 o 
  -8  -3   1        8.31       10.14      3.80 o 
  -7  -3   1        8.07        8.07      2.43 o 
  -6  -3   1      275.27      275.38      8.07 o 
  -5  -3   1        2.56        2.85      1.34 o 
  -4  -3   1        9.85       10.14      1.34 o 
  -3  -3   1      378.26      377.73      8.51 o 
  -2  -3   1       43.49       39.94      1.79 o 
  -1  -3   1      905.44      799.24     24.72 o 
   0  -3   1      339.73      348.80      8.87 o 
   1  -3   1      707.38      613.95     11.65 o 
   2  -3   1       69.71       77.34     12.04 o 
   3  -3   1      465.17      411.14     28.84 o 
   4  -3   1     2412.68     2486.29     48.17 o 
   5  -3   1       31.99       30.97      2.89 o 
   6  -3   1      556.79      542.84     13.00 o 
   7  -3   1       23.73       13.31      3.17 o 
   8  -3   1      265.73      252.88     12.04 o 
  -9  -2   1        1.56        3.80      3.17 o 
  -8  -2   1       27.99       18.38      4.44 o 
  -7  -2   1        1.81       -1.27      1.90 o 
  -6  -2   1       54.14       48.72      3.34 o 
  -5  -2   1        6.26        6.94      1.58 o 
  -4  -2   1      282.63      299.22     12.36 o 
  -3  -2   1       97.43      101.77      3.14 o 
  -2  -2   1     3179.49     3163.85     59.83 o 
  -1  -2   1      322.90      288.71      5.83 o 
   0  -2   1    17769.38    16115.02    315.88 o 
   1  -2   1      769.99      698.33     13.44 o 
   2  -2   1     8601.34     8437.51    223.09 o 
   3  -2   1      230.54      219.44      5.70 o 
   4  -2   1     6157.76     6515.91    123.24 o 
   5  -2   1       67.57       70.36      4.75 o 
   6  -2   1     1640.82     1598.39     46.27 o 
   7  -2   1        0.54       -3.17      2.54 o 
   8  -2   1      159.84      148.30      8.87 o 
  -9  -1   1        1.09       -3.80      3.17 o 
  -8  -1   1        2.50        3.17      3.17 o 
  -7  -1   1        5.11        7.61      3.17 o 
  -6  -1   1        1.34        1.58      1.79 o 
  -5  -1   1       27.85       30.53      2.43 o 
  -4  -1   1        3.29        6.94      1.58 o 
  -3  -1   1       20.48       19.03      1.34 o 
  -2  -1   1     8446.01     8587.08    227.53 o 
  -1  -1   1      127.05      113.45      3.80 o 
   0  -1   1     5747.01     5795.91    153.37 o 
   1  -1   1      123.24      105.84      2.24 o 
   2  -1   1    34137.55    30877.59   4265.97 o 
   3  -1   1      273.99      256.68      6.27 o 
   4  -1   1     1122.12     1141.45     23.30 o 
   5  -1   1       17.31       24.08      3.17 o 
   6  -1   1      498.21      560.89     18.38 o 
   7  -1   1       23.98       20.28      3.80 o 
   8  -1   1       10.33        8.87      3.80 o 
  -9   0   1       10.12       10.14      3.80 o 
  -8   0   1        0.08       -3.80      2.54 o 
  -7   0   1        5.05        1.27      3.17 o 
  -6   0   1      123.09      114.71      6.97 o 
  -5   0   1       24.97       25.60      2.54 o 
  -4   0   1        6.13        5.07      1.90 o 
  -3   0   1      256.55      251.61      8.87 o 
  -2   0   1     8455.29     8568.06    226.89 o 
  -1   0   1        0.27        0.00      0.63 o 
   0   0   1        1.31        0.63      6.34 o 
   1   0   1       83.20       75.42      2.54 o 
   2   0   1     1711.27     1811.34     48.80 o 
   3   0   1      126.00      105.84      4.44 o 
   4   0   1       12.59       20.28      2.54 o 
   5   0   1      102.01       90.00      5.07 o 
   6   0   1      153.87      156.54      8.24 o 
   7   0   1        4.02        6.97      3.17 o 
   8   0   1        0.00       -3.17      3.17 o 
  -9   1   1        1.09        0.63      3.17 o 
  -8   1   1        2.51        1.90      3.80 o 
  -7   1   1        5.10        4.44      3.17 o 
  -6   1   1        1.33       -1.90      1.90 o 
  -3   1   1       20.52       19.65      1.90 o 
  -2   1   1     8446.09     8593.42    227.53 o 
  -1   1   1      127.53      116.62      3.80 o 
   4   1   1     1121.97     1146.51     32.96 o 
   5   1   1       17.31       19.01      3.17 o 
   6   1   1      498.35      498.15     17.75 o 
   7   1   1       23.99       25.35      4.44 o 
   8   1   1       10.34        7.61      3.80 o 
  -9   2   1        1.57       -0.63      3.17 o 
  -8   2   1       28.00       26.62      5.07 o 
  -7   2   1        1.81       -3.80      2.54 o 
  -2   2   1     3179.53     3153.69     90.00 o 
  -1   2   1      322.12      298.51      8.87 o 
   6   2   1     1640.82     1597.76     46.27 o 
   7   2   1        0.55        1.27      2.54 o 
   8   2   1      159.83      139.43      8.87 o 
  -8   3   1        8.30        7.61      3.80 o 
  -5   3   1        2.55        0.63      1.90 o 
  -4   3   1        9.84        6.34      1.90 o 
  -3   3   1      378.22      382.80     12.68 o 
  -2   3   1       43.42       37.39      2.54 o 
  -1   3   1      906.19      799.90     16.11 o 
   0   3   1      339.74      346.68      7.62 o 
   1   3   1      706.51      602.09     19.01 o 
   2   3   1       69.82       90.00      3.17 o 
   6   3   1      556.79      531.74     18.38 o 
   7   3   1       23.70       15.21      3.80 o 
   8   3   1      265.80      260.48     12.04 o 
  -8   4   1       32.49       39.29      5.70 o 
  -5   4   1      133.47      138.80      6.97 o 
  -4   4   1      406.75      436.04     14.58 o 
  -3   4   1      286.55      266.82      9.51 o 
  -2   4   1      578.22      572.30     17.75 o 
  -1   4   1      172.29      146.06      3.16 o 
   0   4   1      302.40      317.65      7.38 o 
   1   4   1      291.63      278.86     10.14 o 
   2   4   1       25.26       22.92      2.85 o 
   7   4   1        4.47        3.80      3.17 o 
   8   4   1       26.50       12.68      4.44 o 
  -5   5   1       75.10       79.86      5.70 o 
  -4   5   1       66.22       69.08      5.07 o 
  -3   5   1       77.18       72.88      4.44 o 
  -2   5   1      589.82      581.18     18.38 o 
  -1   5   1      584.93      576.51      9.98 o 
   0   5   1     1689.24     1619.63     33.61 o 
   1   5   1     1638.42     1538.82     46.27 o 
   2   5   1      134.60      136.48      3.63 o 
   3   5   1      470.92      449.83     10.19 o 
   4   5   1       88.83       94.65      3.63 o 
   5   5   1       48.96       51.97      5.07 o 
   6   5   1       41.02       37.39      5.07 o 
   7   5   1        0.55       -2.85      1.90 o 
  -5   6   1       12.95       15.21      3.17 o 
  -4   6   1       21.83       17.75      3.17 o 
  -3   6   1      295.67      313.09     11.41 o 
  -2   6   1      150.50      137.88      4.48 o 
  -1   6   1     1006.00      963.40     16.55 o 
   0   6   1      815.06      885.20     15.20 o 
   1   6   1     1004.09      941.82     20.61 o 
   2   6   1     1393.15     1396.80     28.14 o 
   3   6   1       52.06       60.21      2.20 o 
   4   6   1        3.83        4.90      1.13 o 
   5   6   1       10.85       11.02      3.49 o 
   6   6   1       11.98       10.14      3.80 o 
  -5   7   1       10.55       13.31      3.17 o 
  -4   7   1        1.91        1.27      1.90 o 
  -3   7   1      105.61       98.17      3.16 o 
  -2   7   1     1763.77     1756.84     37.42 o 
  -1   7   1       95.27       88.81      2.51 o 
   0   7   1      244.08      240.43      4.94 o 
   1   7   1      154.29      147.27      4.69 o 
   2   7   1      149.59      158.98      7.92 o 
   3   7   1      190.60      198.95      6.97 o 
   4   7   1        0.09       -0.42      1.13 o 
   5   7   1       41.41       44.36      5.70 o 
   6   7   1       11.55       17.11      4.44 o 
  -5   8   1       60.10       54.51      5.07 o 
  -4   8   1      102.55       96.97      6.34 o 
  -3   8   1      275.71      276.33     10.77 o 
  -2   8   1        1.10        1.90      1.58 o 
  -1   8   1      324.48      338.11      6.78 o 
   0   8   1      100.19       98.66      2.68 o 
   1   8   1      152.29      163.38      5.39 o 
   2   8   1      301.38      305.59      7.14 o 
   3   8   1       99.19      109.64      6.34 o 
   4   8   1       46.07       51.34      5.70 o 
   5   8   1       31.08       33.59      5.07 o 
   6   8   1        3.38        0.63      3.80 o 
  -5   9   1        7.93       13.31      3.80 o 
  -4   9   1       15.08        8.87      3.17 o 
  -3   9   1       48.78       58.31      5.07 o 
  -2   9   1       76.55       80.76      3.79 o 
  -1   9   1      395.50      410.25      8.00 o 
   0   9   1      499.60      503.48      9.68 o 
   1   9   1      295.52      299.57     10.14 o 
   2   9   1      113.09      119.15      6.97 o 
   3   9   1       46.93       52.60      5.07 o 
   4   9   1        6.96        4.44      3.17 o 
   5   9   1       31.12       38.03      5.07 o 
   6   9   1        6.97        6.34      4.44 o 
  -5  10   1       79.65       91.90      6.97 o 
  -4  10   1       89.79       99.50      6.97 o 
  -3  10   1      109.58      102.67      6.97 o 
  -2  10   1       81.00       81.47      4.03 o 
  -1  10   1        3.82        3.89      1.58 o 
   0  10   1        2.44        4.44      1.79 o 
   1  10   1      103.45      107.21      6.65 o 
   2  10   1       10.41       10.14      3.17 o 
   3  10   1       37.61       44.36      5.07 o 
   4  10   1       18.21       19.65      4.44 o 
   5  10   1       17.78       19.01      4.44 o 
   6  10   1       82.77       90.00      8.24 o 
  -5  11   1       40.41       48.80      5.70 o 
  -4  11   1       29.67       31.69      4.44 o 
  -3  11   1       90.28       84.93      6.34 o 
  -2  11   1       21.46       23.19      2.89 o 
  -1  11   1      340.17      327.37      9.41 o 
   0  11   1       31.15       30.13      2.69 o 
   1  11   1      262.09      250.09      8.07 o 
   2  11   1      108.35      103.94      6.97 o 
   3  11   1       91.20       81.12      6.97 o 
   4  11   1       21.19       27.89      5.07 o 
   5  11   1        9.47        5.07      4.44 o 
   6  11   1        3.99        6.97      4.44 o 
  -5  12   1       48.94       70.98      6.97 o 
  -4  12   1       20.84       22.82      4.44 o 
  -3  12   1      299.34      328.93     13.94 o 
  -2  12   1      107.47       97.01      4.93 o 
  -1  12   1      617.86      602.85     15.24 o 
   0  12   1       48.95       54.97      4.03 o 
   1  12   1      535.98      514.67     13.44 o 
   2  12   1       37.04       34.86      5.07 o 
   3  12   1      211.17      224.36     11.41 o 
   4  12   1        3.29        5.07      4.44 o 
   5  12   1       57.20       55.77      6.97 o 
   6  12   1       33.31       22.82      5.70 o 
  -5  13   1      123.96      124.22      8.87 o 
  -4  13   1       22.12       21.55      5.07 o 
  -3  13   1      418.81      451.25     17.75 o 
  -2  13   1      137.77      142.37      7.61 o 
  -1  13   1      798.47      741.68     18.37 o 
   0  13   1      118.02      107.38      7.92 o 
   1  13   1      356.39      340.46     10.31 o 
   2  13   1      189.59      188.23     10.14 o 
   3  13   1      120.80      128.02      8.87 o 
   4  13   1       68.63       69.08      7.61 o 
   5  13   1       22.46       13.31      5.07 o 
   6  13   1        3.25        6.97      5.07 o 
  -5  14   1       86.71       88.10      8.87 o 
  -4  14   1       79.95       79.22      8.24 o 
  -3  14   1      204.96      214.85     11.41 o 
  -2  14   1      480.60      465.67     13.00 o 
  -1  14   1      147.75      136.62      6.27 o 
   0  14   1      157.72      153.24      6.49 o 
   1  14   1      110.31      109.35      5.83 o 
   2  14   1      174.76      152.11     10.14 o 
   3  14   1       16.53       24.08      5.07 o 
   4  14   1       14.72       15.84      5.07 o 
   5  14   1       29.84       29.79      6.34 o 
   6  14   1        0.79       -2.54      4.44 o 
  -5  15   1       28.52       29.15      6.34 o 
  -4  15   1      158.07      143.23     10.14 o 
  -3  15   1       23.23       23.45      5.07 o 
  -2  15   1       98.32      109.83     10.14 o 
  -1  15   1       11.75       12.29      2.89 o 
   0  15   1      273.45      279.57      9.41 o 
   1  15   1        0.88       -1.58      2.69 o 
   2  15   1        1.62       -3.17      3.80 o 
   3  15   1       13.16       13.31      5.07 o 
   4  15   1       17.96       15.21      5.07 o 
   5  15   1        3.05        4.44      4.44 o 
  -5  16   1        0.12        1.27      4.44 o 
  -4  16   1       42.04       42.46      6.97 o 
  -3  16   1       16.39       10.77      4.44 o 
  -2  16   1       29.73       27.60      3.79 o 
  -1  16   1       10.69        6.58      2.89 o 
   0  16   1        6.22        4.75      3.14 o 
   1  16   1       14.14        6.02      3.14 o 
   2  16   1       35.06       32.32      5.70 o 
   3  16   1       21.46       24.72      5.70 o 
   4  16   1        5.37       13.31      5.07 o 
   5  16   1        6.92        8.87      5.07 o 
  -4  17   1        4.86       -1.90      4.44 o 
  -3  17   1       11.96       12.04      5.07 o 
  -2  17   1        6.09        6.24      2.89 o 
  -1  17   1       33.30       32.97      5.39 o 
   0  17   1        8.58        4.12      3.14 o 
   1  17   1       14.33       10.59      3.04 o 
   2  17   1        2.27        3.80      4.44 o 
   3  17   1        1.59        0.00      4.44 o 
   4  17   1       11.37        7.61      4.44 o 
  -3  18   1       21.86       29.79      6.34 o 
  -2  18   1       26.76       30.42      6.34 o 
  -1  18   1       25.19       28.89      4.24 o 
   0  18   1        5.49        7.29      3.14 o 
   1  18   1       10.22        2.54      4.44 o 
   2  18   1        7.71       11.41      5.07 o 
   3  18   1       16.46       13.31      5.07 o 
  -2  19   1        0.87       -1.27      3.80 o 
  -1  19   1       17.86       26.13      4.44 o 
   0  19   1       17.47       18.74      3.59 o 
   1  19   1       27.76       17.11      5.07 o 
   2  19   1        1.65        6.97      4.44 o 
  -2 -19   2       22.55       18.38      3.80 o 
  -1 -19   2        2.16        3.80      2.54 o 
   0 -19   2        3.25        4.44      2.54 o 
   1 -19   2        7.12        4.44      2.54 o 
   2 -19   2        1.47        3.80      2.54 o 
  -3 -18   2        0.25        0.91      1.52 o 
  -2 -18   2       16.73       20.84      2.24 o 
  -1 -18   2        0.29        0.63      1.90 o 
   0 -18   2       19.54       26.62      3.17 o 
   1 -18   2        4.98        6.97      1.90 o 
   2 -18   2       24.03       29.15      3.17 o 
   3 -18   2        3.93        1.90      2.54 o 
  -4 -17   2        7.76       10.26      2.24 o 
  -3 -17   2        4.68        5.07      1.79 o 
  -2 -17   2        0.03        0.00      1.34 o 
  -1 -17   2        9.83        9.51      2.85 o 
   0 -17   2       37.95       55.77      4.44 o 
   1 -17   2        8.99       10.77      2.54 o 
   2 -17   2       39.38       41.83      3.80 o 
   3 -17   2        5.61        5.70      2.54 o 
   4 -17   2        3.42        0.63      2.54 o 
  -5 -16   2        1.11        1.90      2.54 o 
  -4 -16   2       28.56       25.23      2.69 o 
  -3 -16   2       10.47        8.92      1.79 o 
  -2 -16   2       21.23       20.86      1.98 o 
  -1 -16   2       27.01       25.86      1.98 o 
   0 -16   2        4.55        5.39      1.34 o 
   1 -16   2       17.41       19.65      2.54 o 
   2 -16   2        4.33        6.34      1.90 o 
   3 -16   2        8.23       12.04      2.54 o 
   4 -16   2       21.10       24.08      3.80 o 
  -5 -15   2        5.10        4.44      1.79 o 
  -4 -15   2        2.32        2.85      1.79 o 
  -3 -15   2       13.97       15.34      1.98 o 
  -2 -15   2        2.51        2.22      2.22 o 
  -1 -15   2        7.01        5.74      1.34 o 
   0 -15   2        0.38        0.00      1.58 o 
   1 -15   2        5.06        8.24      2.54 o 
   2 -15   2        1.98        1.27      1.90 o 
   3 -15   2       17.33       17.75      3.17 o 
   4 -15   2       15.69       13.94      3.17 o 
   5 -15   2       12.36       15.84      3.17 o 
  -6 -14   2       28.00       27.66      2.89 o 
  -5 -14   2        1.60        2.35      1.52 o 
  -4 -14   2       80.16       86.42      3.79 o 
  -3 -14   2        1.67       -0.32      1.34 o 
  -2 -14   2      210.23      206.95      6.02 o 
  -1 -14   2       10.67       10.99      1.52 o 
   0 -14   2        7.21        6.94      1.58 o 
   1 -14   2       48.37       48.43      5.70 o 
   2 -14   2      281.06      282.67     10.14 o 
   3 -14   2        4.85        1.90      2.54 o 
   4 -14   2        2.78        0.00      2.54 o 
   5 -14   2        0.91        6.34      2.54 o 
  -6 -13   2       18.30       19.86      4.44 o 
  -5 -13   2       16.88       14.34      1.98 o 
  -4 -13   2      242.60      238.56     10.46 o 
  -3 -13   2       25.36       28.57      2.43 o 
  -2 -13   2      113.44      107.95      3.79 o 
  -1 -13   2       61.74       62.80      2.69 o 
   0 -13   2     1196.12     1078.32    116.62 o 
   1 -13   2       66.88       66.94      2.69 o 
   2 -13   2      165.13      155.62      4.48 o 
   3 -13   2       30.60       38.66      3.80 o 
   4 -13   2      190.67      199.01      8.24 o 
   5 -13   2        7.77        5.70      2.54 o 
   6 -13   2       18.42       11.41      3.17 o 
  -7 -12   2       11.37        7.28      2.85 o 
  -6 -12   2       10.45        7.85      3.49 o 
  -5 -12   2       17.26       15.66      1.98 o 
  -4 -12   2       18.10       15.10      1.98 o 
  -3 -12   2      264.82      266.62      6.94 o 
  -2 -12   2      302.38      310.68     15.53 o 
  -1 -12   2      496.09      487.67     10.52 o 
   0 -12   2      306.62      323.23     10.14 o 
   1 -12   2      501.26      502.59     10.76 o 
   2 -12   2      668.96      651.99     13.89 o 
   3 -12   2      123.19      115.35      5.70 o 
   4 -12   2      332.36      358.72     12.04 o 
   5 -12   2       11.58       10.77      3.17 o 
   6 -12   2       90.17       98.87      5.70 o 
  -7 -11   2       15.29       13.59      2.43 o 
  -6 -11   2       12.97       10.44      2.22 o 
  -5 -11   2       68.35       65.08      3.34 o 
  -4 -11   2       22.68       23.53      2.11 o 
  -3 -11   2      107.88      110.66      7.29 o 
  -2 -11   2       17.72       17.75      1.52 o 
  -1 -11   2      424.28      402.53      8.73 o 
   0 -11   2       79.13       80.49      3.80 o 
   1 -11   2      759.68      729.80     15.21 o 
   2 -11   2      214.22      219.68      5.59 o 
   3 -11   2      539.45      522.07     15.84 o 
   4 -11   2      155.55      153.37      6.97 o 
   5 -11   2      185.22      186.33      7.61 o 
   6 -11   2       70.20       77.95      5.07 o 
   7 -11   2       30.12       34.86      4.44 o 
  -7 -10   2       24.13       23.00      2.89 o 
  -6 -10   2       14.77       17.49      2.43 o 
  -5 -10   2        6.81        3.89      1.52 o 
  -4 -10   2       32.47       31.23      2.43 o 
  -3 -10   2        2.66        3.17      1.05 o 
  -2 -10   2        8.66        8.28      1.05 o 
  -1 -10   2      108.42      109.02      3.14 o 
   0 -10   2        1.44        0.63      0.57 o 
   1 -10   2      555.79      554.62     18.38 o 
   2 -10   2        8.37        7.66      1.34 o 
   3 -10   2      436.21      437.15     11.09 o 
   4 -10   2       30.72       25.98      2.54 o 
   5 -10   2      200.05      221.19      8.87 o 
   6 -10   2        2.26        3.17      2.54 o 
   7 -10   2       46.67       53.24      5.07 o 
  -8  -9   2        6.03       10.14      3.80 o 
  -7  -9   2       31.23       37.24      5.39 o 
  -6  -9   2       19.62       23.77      2.69 o 
  -5  -9   2       39.75       36.39      5.07 o 
  -4  -9   2      111.48      107.80      3.79 o 
  -3  -9   2       39.98       42.76      1.98 o 
  -2  -9   2       97.37      103.34      3.14 o 
  -1  -9   2       56.87       64.01      2.24 o 
   0  -9   2       54.45       51.67      1.79 o 
   1  -9   2       48.30       49.77      1.79 o 
   2  -9   2      212.53      210.02      9.51 o 
   3  -9   2      150.50      149.34      4.24 o 
   4  -9   2       41.00       42.84      3.80 o 
   5  -9   2       68.12       70.98      4.44 o 
   6  -9   2        0.24        3.17      2.54 o 
   7  -9   2       35.88       38.03      4.44 o 
  -8  -8   2        1.92        2.61      1.98 o 
  -7  -8   2        6.25        6.34      2.24 o 
  -6  -8   2        7.03        8.17      1.98 o 
  -5  -8   2       20.89       20.76      2.54 o 
  -4  -8   2        2.82        1.90      1.34 o 
  -3  -8   2       45.15       51.62      3.80 o 
  -2  -8   2      115.68      123.25      3.34 o 
  -1  -8   2       93.71       94.80      2.69 o 
   0  -8   2      726.17      777.66     15.24 o 
   1  -8   2      212.84      214.85      4.93 o 
   2  -8   2      272.57      293.76      6.72 o 
   3  -8   2      176.75      174.07      4.69 o 
   4  -8   2       59.31       64.25      2.89 o 
   5  -8   2       88.86       86.24      3.59 o 
   6  -8   2        2.75        1.90      2.54 o 
   7  -8   2        2.05        2.54      2.54 o 
  -8  -7   2        0.91       -2.22      1.79 o 
  -7  -7   2       13.94       14.32      2.85 o 
  -6  -7   2       38.34       38.67      3.14 o 
  -5  -7   2       75.39       73.72      3.80 o 
  -4  -7   2        2.91        1.27      1.58 o 
  -3  -7   2      227.85      227.85      5.83 o 
  -2  -7   2      375.43      388.06     12.99 o 
  -1  -7   2      642.58      663.22     13.21 o 
   0  -7   2      419.11      475.34      9.41 o 
   1  -7   2      501.61      501.63     10.08 o 
   2  -7   2       34.74       34.06      1.52 o 
   3  -7   2      154.20      166.69      4.48 o 
   4  -7   2      481.78      499.43     11.20 o 
   5  -7   2       35.05       29.28      2.43 o 
   6  -7   2        1.77        0.63      2.54 o 
   7  -7   2        3.60        0.00      2.54 o 
   8  -7   2        2.17        0.63      2.54 o 
  -8  -6   2        5.81        7.29      2.24 o 
  -7  -6   2       22.23       16.25      2.69 o 
  -6  -6   2       60.94       61.65      3.79 o 
  -5  -6   2      104.54      105.30      4.03 o 
  -4  -6   2      357.03      373.61     10.77 o 
  -3  -6   2      181.14      174.34      4.69 o 
  -2  -6   2      739.34      810.80     15.90 o 
  -1  -6   2      221.16      200.27     19.01 o 
   0  -6   2     6299.25     6448.05    190.13 o 
   1  -6   2      202.70      198.37      4.48 o 
   2  -6   2      111.48      118.24      3.14 o 
   3  -6   2      183.14      207.48      5.14 o 
   4  -6   2       53.85       54.72      5.39 o 
   5  -6   2        9.97        9.70      2.22 o 
   6  -6   2       14.80       13.31      2.54 o 
   7  -6   2       11.46        6.34      2.54 o 
   8  -6   2        0.83        1.27      3.17 o 
  -8  -5   2       38.58       32.73      6.34 o 
  -7  -5   2        2.30        1.58      1.79 o 
  -6  -5   2       45.90       40.41      4.44 o 
  -5  -5   2       21.50       20.06      4.75 o 
  -4  -5   2     2063.14     2144.99     68.45 o 
  -3  -5   2       77.90       75.17      2.69 o 
  -2  -5   2     1690.52     1751.20     33.61 o 
  -1  -5   2       82.10       82.39      3.17 o 
   0  -5   2      548.27      568.85     11.09 o 
   1  -5   2       12.62       12.08      0.90 o 
   2  -5   2      825.56      861.07     17.03 o 
   3  -5   2       37.68       39.30      1.79 o 
   4  -5   2      281.49      293.51      7.17 o 
   5  -5   2        7.13        3.42      1.90 o 
   6  -5   2       54.46       54.23      3.34 o 
   7  -5   2       37.67       40.56      4.44 o 
   8  -5   2       22.13       17.75      3.80 o 
  -8  -4   2       24.28       22.61      3.14 o 
  -7  -4   2        1.91        3.17      2.85 o 
  -6  -4   2      203.41      217.77      6.94 o 
  -5  -4   2        5.92        8.11      1.52 o 
  -4  -4   2       89.39       87.95      3.34 o 
  -3  -4   2      260.22      227.53      5.83 o 
  -2  -4   2     2469.57     2487.69     47.28 o 
  -1  -4   2      261.25      244.01      7.61 o 
   0  -4   2     1263.04     1175.69     22.41 o 
   1  -4   2       93.09       93.23      2.54 o 
   2  -4   2      221.92      215.04      6.34 o 
   3  -4   2      238.95      226.59      5.38 o 
   4  -4   2      338.96      330.74     13.31 o 
   5  -4   2        2.37        1.52      1.05 o 
   6  -4   2      114.99      109.01      6.34 o 
   7  -4   2       24.69       19.65      3.80 o 
   8  -4   2      215.15      195.84     10.14 o 
  -8  -3   2        1.09        1.90      3.17 o 
  -7  -3   2        0.85       -2.22      1.79 o 
  -6  -3   2       31.55       39.63      3.14 o 
  -5  -3   2        5.34        3.80      1.34 o 
  -4  -3   2       19.70       18.11      1.79 o 
  -3  -3   2      128.35      124.48      5.70 o 
  -2  -3   2      356.04      341.84      5.85 o 
  -1  -3   2     1340.48     1195.94     32.32 o 
   0  -3   2       64.75       57.04      1.90 o 
   1  -3   2      549.23      506.07      9.86 o 
   2  -3   2      150.37      161.36      3.79 o 
   3  -3   2      210.29      192.70      4.93 o 
   4  -3   2      822.10      837.22     24.72 o 
   5  -3   2      149.97      150.07     12.68 o 
   6  -3   2      530.89      530.47     17.75 o 
   7  -3   2       15.47       11.41      3.17 o 
   8  -3   2       70.74       77.32      6.97 o 
  -9  -2   2        0.63        1.90      3.17 o 
  -8  -2   2        3.50       -0.63      3.17 o 
  -7  -2   2        2.75        3.17      2.24 o 
  -6  -2   2       33.63       38.47      3.14 o 
  -5  -2   2       10.31       10.70      1.79 o 
  -4  -2   2       36.49       38.16      4.12 o 
  -3  -2   2       62.18       59.84      2.43 o 
  -2  -2   2      274.71      266.02      5.42 o 
  -1  -2   2     1575.03     1427.91     38.66 o 
   0  -2   2     1821.17     1746.12     32.71 o 
   1  -2   2     3202.26     2938.20     54.67 o 
   2  -2   2      960.18     1003.64     31.69 o 
   3  -2   2      821.76      675.00     70.35 o 
   4  -2   2      551.45      548.85     17.11 o 
   5  -2   2       95.81       90.63      5.07 o 
   6  -2   2       12.61       28.52      3.80 o 
   7  -2   2        6.09        9.51      3.17 o 
   8  -2   2        0.07       -0.63      3.17 o 
  -9  -1   2        1.70       -3.17      3.17 o 
  -8  -1   2        6.53        2.54      3.17 o 
  -7  -1   2        9.61       10.77      3.17 o 
  -6  -1   2        4.31        6.65      1.79 o 
  -5  -1   2       10.42        8.32      2.54 o 
  -4  -1   2       44.56       57.67      3.80 o 
  -3  -1   2       43.46       36.76      2.54 o 
  -2  -1   2      304.01      262.81      5.83 o 
  -1  -1   2     1513.02     1334.11     36.13 o 
   0  -1   2      212.31      220.56      6.34 o 
   1  -1   2     3201.40     2897.04     54.22 o 
   2  -1   2       69.90       81.12      3.17 o 
   3  -1   2      676.61      654.69     19.01 o 
   4  -1   2      132.94      130.56      5.70 o 
   5  -1   2       96.45       85.56      5.07 o 
   6  -1   2      102.45      100.14      6.34 o 
   7  -1   2        2.74        5.07      2.54 o 
   8  -1   2       58.30       58.31      5.70 o 
  -9   0   2        3.81        3.17      3.17 o 
  -8   0   2        6.09       10.14      3.80 o 
  -7   0   2        1.57        0.00      3.17 o 
  -6   0   2       11.24        8.24      2.54 o 
  -5   0   2       15.43       13.31      2.54 o 
  -4   0   2       43.09       37.39      3.17 o 
  -3   0   2       48.50       64.01      3.17 o 
  -2   0   2       78.15       70.70      2.24 o 
  -1   0   2      598.13      542.52     15.21 o 
   0   0   2     2006.99     1998.94     52.60 o 
   1   0   2     1456.75     1295.35     24.87 o 
   2   0   2        9.27       10.77      1.27 o 
   3   0   2      674.53      642.02     19.01 o 
   4   0   2     1351.10     1469.73     41.20 o 
   5   0   2       39.72       33.59      3.80 o 
   6   0   2        3.49       -2.54      2.54 o 
   7   0   2        0.37        4.44      2.54 o 
   8   0   2       26.61       24.72      4.44 o 
  -9   1   2        1.70        2.54      3.80 o 
  -8   1   2        6.53        3.17      3.80 o 
  -7   1   2        9.60        7.61      3.17 o 
  -4   1   2       44.83       47.53      3.17 o 
  -3   1   2       43.50       46.27      3.17 o 
  -2   1   2      303.93      266.48      8.87 o 
  -1   1   2     1513.33     1337.23     33.91 o 
   1   1   2     3200.47     2839.51     54.22 o 
   2   1   2       69.95       87.35      2.85 o 
   3   1   2      677.13      680.05     19.65 o 
   4   1   2      132.81      133.73      5.70 o 
   5   1   2       96.42       93.17      5.70 o 
   6   1   2      102.51       88.73      5.70 o 
   7   1   2        2.74        1.90      2.54 o 
   8   1   2       58.28       53.87      6.34 o 
  -9   2   2        0.63        6.34      3.80 o 
  -8   2   2        3.51       -0.63      3.17 o 
  -4   2   2       36.44       37.39      3.17 o 
  -3   2   2       62.22       61.99      3.49 o 
  -2   2   2      274.86      256.05      8.24 o 
  -1   2   2     1574.06     1461.50     39.29 o 
   1   2   2     3204.25     2888.13     78.59 o 
   2   2   2      960.20      972.85     27.89 o 
   4   2   2      551.34      582.44     17.75 o 
   5   2   2       95.95       93.80      5.07 o 
   6   2   2       12.58       12.68      3.17 o 
   7   2   2        6.09        3.17      2.54 o 
   8   2   2        0.07       -3.17      3.17 o 
  -9   3   2        0.30        5.70      3.80 o 
  -8   3   2        1.08       -0.63      3.80 o 
  -5   3   2        5.35        3.80      1.90 o 
  -4   3   2       19.57       21.55      2.54 o 
  -3   3   2      128.16      121.67      3.79 o 
  -2   3   2      356.08      331.15      7.62 o 
  -1   3   2     1341.78     1185.15     25.70 o 
   0   3   2       64.72       53.70      1.63 o 
   1   3   2      548.23      497.52     13.94 o 
   2   3   2      150.16      157.81      5.70 o 
   3   3   2      210.58      187.60      6.97 o 
   6   3   2      530.84      539.98     18.38 o 
   7   3   2       15.48       13.58      2.43 o 
   8   3   2       70.73       78.59      6.34 o 
  -5   4   2        5.93        2.54      2.54 o 
  -4   4   2       89.35       81.76      4.44 o 
  -3   4   2      260.47      231.97      5.83 o 
  -2   4   2     2469.48     2477.18     40.48 o 
  -1   4   2      260.78      245.91      5.59 o 
   0   4   2     1263.04     1190.06     23.70 o 
   1   4   2       93.19       92.78      2.58 o 
   2   4   2      222.21      215.49      6.97 o 
   3   4   2      238.91      223.72      7.61 o 
   4   4   2      338.90      343.51     11.41 o 
   5   4   2        2.39        0.63      1.90 o 
   6   4   2      114.97      110.53      7.92 o 
   7   4   2       24.62       27.11      2.89 o 
   8   4   2      215.16      209.15     10.14 o 
  -5   5   2       21.52       20.91      3.17 o 
  -4   5   2     2062.98     2087.04     62.11 o 
  -3   5   2       77.82       72.43      2.89 o 
  -2   5   2     1690.51     1746.64     29.01 o 
  -1   5   2       82.19       78.56      2.05 o 
   0   5   2      548.32      568.28      9.84 o 
   1   5   2       12.63       13.51      1.27 o 
   2   5   2      825.55      869.01     18.05 o 
   3   5   2       37.66       36.78      2.20 o 
   4   5   2      281.59      293.44     10.14 o 
   5   5   2        7.11        6.34      1.90 o 
   6   5   2       54.48       51.97      4.44 o 
   7   5   2       37.67       38.03      4.44 o 
  -5   6   2      104.44      110.91      6.34 o 
  -4   6   2      357.02      386.61     13.31 o 
  -3   6   2      181.31      190.13      7.61 o 
  -2   6   2      739.32      789.06     17.01 o 
  -1   6   2      221.29      214.21      4.36 o 
   0   6   2     6299.09     6517.23    104.30 o 
   1   6   2      202.46      202.49      5.02 o 
   2   6   2      111.45      117.69      3.26 o 
   3   6   2      183.29      210.16     11.09 o 
   4   6   2       53.84       55.59      4.44 o 
   5   6   2        9.99        9.82      1.63 o 
   6   6   2       14.79       13.20      4.44 o 
  -5   7   2       75.39       79.86      5.70 o 
  -4   7   2        2.91        2.54      1.90 o 
  -3   7   2      227.95      235.77      9.51 o 
  -2   7   2      375.36      386.41      7.56 o 
  -1   7   2      642.84      656.90     11.67 o 
   0   7   2      419.11      469.42      8.73 o 
   1   7   2      501.46      502.04     10.81 o 
   2   7   2       34.69       33.24      2.85 o 
   3   7   2      154.26      167.95      4.80 o 
   4   7   2      481.73      504.50     11.88 o 
   5   7   2       35.08       31.69      5.07 o 
   6   7   2        1.78       -4.44      3.17 o 
  -5   8   2       20.86       14.58      3.17 o 
  -4   8   2        2.82        0.00      1.90 o 
  -3   8   2       45.18       49.43      4.44 o 
  -2   8   2      115.59      120.27      3.40 o 
  -1   8   2       93.45       96.64      5.01 o 
   0   8   2      726.21      783.96     13.73 o 
   1   8   2      213.29      221.27      5.62 o 
   2   8   2      272.59      290.17      7.14 o 
   3   8   2      176.74      176.19      8.87 o 
   4   8   2       59.40       71.62      6.34 o 
   5   8   2       88.77       77.95      6.97 o 
   6   8   2        2.75       -0.63      3.80 o 
  -5   9   2       39.81       34.22      4.44 o 
  -4   9   2      111.44      110.28      6.97 o 
  -3   9   2       40.09       46.90      4.44 o 
  -2   9   2       97.41      104.81      3.25 o 
  -1   9   2       56.65       61.72      3.19 o 
   0   9   2       54.45       54.03      2.23 o 
   1   9   2       48.53       50.42      2.20 o 
   2   9   2      212.54      212.32     10.14 o 
   3   9   2      150.18      157.18      8.87 o 
   4   9   2       41.00       35.49      5.07 o 
   5   9   2       68.24       83.03      7.61 o 
   6   9   2        0.24        2.54      3.80 o 
  -5  10   2        6.74        2.54      3.17 o 
  -4  10   2       32.41       31.69      4.44 o 
  -3  10   2        2.71        2.54      2.54 o 
  -2  10   2        8.64        7.06      1.30 o 
  -1  10   2      108.42      110.68      3.36 o 
   0  10   2        1.45        2.44      0.92 o 
   1  10   2      555.74      557.73     19.65 o 
   2  10   2        8.38        8.24      3.17 o 
   3  10   2      436.41      418.29     16.48 o 
   4  10   2       30.67       34.22      5.07 o 
   5  10   2      199.89      209.15     11.41 o 
   6  10   2        2.26        1.90      4.44 o 
  -5  11   2       68.42       68.45      6.34 o 
  -4  11   2       22.70       22.82      4.44 o 
  -3  11   2      107.79      110.91      6.97 o 
  -2  11   2       17.61       18.57      2.43 o 
  -1  11   2      424.36      407.26      8.37 o 
   0  11   2       79.10       78.06      4.24 o 
   1  11   2      759.62      712.37     24.72 o 
   2  11   2      214.13      232.60     10.77 o 
   3  11   2      539.24      511.46     19.65 o 
   4  11   2      155.51      185.06     10.14 o 
   5  11   2      185.36      183.16     10.77 o 
   6  11   2       70.14       77.32      8.87 o 
  -5  12   2       17.26       13.31      4.44 o 
  -4  12   2       18.10       11.41      3.80 o 
  -3  12   2      264.56      268.09     12.04 o 
  -2  12   2      302.37      306.78      9.41 o 
  -1  12   2      496.39      472.97     12.77 o 
   0  12   2      306.65      307.70      9.41 o 
   1  12   2      501.16      495.62     19.01 o 
   2  12   2      668.86      652.79     23.45 o 
   3  12   2      123.15      122.32      8.87 o 
   4  12   2      332.20      354.28     15.84 o 
   5  12   2       11.55        7.61      5.07 o 
   6  12   2       90.17       88.73      9.51 o 
  -5  13   2       16.82       12.68      4.44 o 
  -4  13   2      242.51      253.51     12.04 o 
  -3  13   2       25.44       17.75      4.44 o 
  -2  13   2      113.46      111.63      6.65 o 
  -1  13   2       61.61       66.13      4.48 o 
   0  13   2     1196.06     1178.22     25.99 o 
   1  13   2       66.95       77.32      6.97 o 
   2  13   2      165.10      164.78      9.51 o 
   3  13   2       30.64       44.36      6.34 o 
   4  13   2      190.64      199.64     12.04 o 
   5  13   2        7.76        5.70      5.07 o 
   6  13   2       18.41       19.65      5.70 o 
  -5  14   2        1.62        1.27      4.44 o 
  -4  14   2       80.18       79.86      8.24 o 
  -3  14   2        1.68        6.34      3.80 o 
  -2  14   2      210.21      192.81      7.38 o 
  -1  14   2       10.63       11.85      2.69 o 
   0  14   2        7.21       10.19      2.69 o 
   1  14   2       48.43       49.43      6.34 o 
   2  14   2      281.02      264.92     13.31 o 
   3  14   2        4.85        7.61      4.44 o 
   4  14   2        2.77        1.27      4.44 o 
   5  14   2        0.92        3.17      5.07 o 
   6  14   2        5.56        5.70      5.07 o 
  -5  15   2        5.08        1.27      4.44 o 
  -4  15   2        2.33        4.44      4.44 o 
  -3  15   2       14.01       12.04      4.44 o 
  -2  15   2        2.52       -1.64      4.12 o 
  -1  15   2        7.01        8.11      3.34 o 
   0  15   2        0.38        5.70      3.14 o 
   1  15   2        5.07        7.61      4.44 o 
   2  15   2        2.00        5.70      4.44 o 
   3  15   2       17.35       20.91      5.70 o 
   4  15   2       15.68       17.11      5.70 o 
   5  15   2       12.34        7.61      5.07 o 
  -5  16   2        1.10       -5.70      3.80 o 
  -4  16   2       28.58       42.46      6.97 o 
  -3  16   2       10.47        6.34      4.44 o 
  -2  16   2       21.23       15.61      5.39 o 
  -1  16   2       27.01       20.99      3.80 o 
   0  16   2        4.55        2.85      2.69 o 
   1  16   2       17.37       21.55      5.07 o 
   2  16   2        4.31       -4.44      3.80 o 
   3  16   2        8.25       11.41      5.07 o 
   4  16   2       21.09       16.48      5.70 o 
  -4  17   2        7.77        9.51      5.07 o 
  -3  17   2        4.64        8.87      5.07 o 
  -2  17   2        0.02       -3.28      2.43 o 
  -1  17   2        9.82        5.07      3.17 o 
   0  17   2       37.95       42.53      4.69 o 
   1  17   2        9.04        5.70      4.44 o 
   2  17   2       39.35       40.56      6.97 o 
   3  17   2        5.60        2.54      4.44 o 
   4  17   2        3.42        0.63      4.44 o 
  -3  18   2        0.26       -4.75      3.17 o 
  -2  18   2       16.74       18.47      3.59 o 
  -1  18   2        0.30       -0.05      4.75 o 
   0  18   2       19.55       22.38      4.22 o 
   1  18   2        4.94        0.00      3.80 o 
   2  18   2       24.02       22.18      5.70 o 
   3  18   2        3.94        3.80      4.44 o 
  -2  19   2       22.57       21.35      4.44 o 
  -1  19   2        2.15        1.58      3.14 o 
   0  19   2        3.25        2.54      3.80 o 
   1  19   2        7.09        4.44      4.44 o 
   2  19   2        1.47       -1.27      4.44 o 
  -2 -19   3        5.88        4.44      2.54 o 
  -1 -19   3       16.26       16.48      3.17 o 
   0 -19   3        0.45        0.00      1.90 o 
   1 -19   3        5.84        3.80      2.54 o 
  -3 -18   3       14.63       13.94      3.17 o 
  -2 -18   3        0.08        0.63      1.90 o 
  -1 -18   3        8.21       15.21      3.17 o 
   0 -18   3        0.50       -0.63      1.90 o 
   1 -18   3        1.88        1.90      1.90 o 
   2 -18   3        1.00        3.17      1.90 o 
  -4 -17   3        0.14       -0.95      1.79 o 
  -3 -17   3        1.90       -0.18      1.52 o 
  -2 -17   3        0.52        0.63      1.90 o 
  -1 -17   3        2.41        3.17      1.90 o 
   0 -17   3       27.76       26.62      3.17 o 
   1 -17   3        3.37        6.97      2.54 o 
   2 -17   3        1.85        1.27      1.90 o 
   3 -17   3        0.88        1.90      2.54 o 
  -5 -16   3        0.53        0.32      1.79 o 
  -4 -16   3       28.95       23.97      2.43 o 
  -3 -16   3        2.00        2.35      1.52 o 
  -2 -16   3        0.74        1.58      1.34 o 
  -1 -16   3       11.68        9.51      2.54 o 
   0 -16   3        2.54        2.54      1.90 o 
   1 -16   3        5.26        4.44      1.90 o 
   2 -16   3       11.48       12.04      2.54 o 
   3 -16   3        1.41       -2.54      1.90 o 
   4 -16   3       48.59       49.43      4.44 o 
  -5 -15   3       12.94       13.13      3.49 o 
  -4 -15   3       35.15       33.70      2.89 o 
  -3 -15   3       12.88       15.84      1.98 o 
  -2 -15   3      124.99      128.43      4.24 o 
  -1 -15   3       11.60       11.62      1.52 o 
   0 -15   3       99.78       91.26      5.07 o 
   1 -15   3        9.60        8.24      2.54 o 
   2 -15   3        5.82        6.97      2.54 o 
   3 -15   3       19.91       22.82      3.80 o 
   4 -15   3        8.04        7.61      2.54 o 
   5 -15   3        5.06        4.44      3.17 o 
  -6 -14   3        0.54        1.27      1.79 o 
  -5 -14   3        8.01        5.84      1.98 o 
  -4 -14   3        6.65        9.13      1.98 o 
  -3 -14   3       26.55       26.52      2.43 o 
  -2 -14   3       83.38       79.19      4.75 o 
  -1 -14   3       38.49       29.86      5.07 o 
   0 -14   3      136.25      138.36      5.70 o 
   1 -14   3       72.65       66.55      3.80 o 
   2 -14   3      112.77      103.31      5.70 o 
   3 -14   3       36.96       32.32      3.80 o 
   4 -14   3        7.91        5.70      2.54 o 
   5 -14   3       30.61       28.52      3.80 o 
  -6 -13   3       10.17        9.86      1.98 o 
  -5 -13   3       12.67       12.12      1.98 o 
  -4 -13   3       47.22       56.36      3.04 o 
  -3 -13   3       49.08       51.80      3.04 o 
  -2 -13   3       41.18       43.76      2.43 o 
  -1 -13   3       91.74       87.46      5.07 o 
   0 -13   3       11.94       10.00      3.17 o 
   1 -13   3       67.38       60.84      3.80 o 
   2 -13   3       69.95       72.25      4.44 o 
   3 -13   3       48.41       46.27      3.80 o 
   4 -13   3        2.93        0.63      1.90 o 
   5 -13   3        1.45        0.00      2.54 o 
   6 -13   3        9.85       13.31      3.17 o 
  -7 -12   3        0.80       -1.27      2.54 o 
  -6 -12   3       50.49       51.47      6.65 o 
  -5 -12   3        7.20        7.61      1.98 o 
  -4 -12   3       23.67       25.86      2.54 o 
  -3 -12   3       29.56       36.24      2.54 o 
  -2 -12   3      402.17      392.85      8.93 o 
  -1 -12   3       82.62       85.56      4.44 o 
   0 -12   3        4.31        3.80      1.05 o 
   1 -12   3       46.54       42.80      2.24 o 
   2 -12   3      104.74       91.90      5.07 o 
   3 -12   3       10.99       12.04      2.54 o 
   4 -12   3       28.40       22.82      3.17 o 
   5 -12   3        7.54        6.34      2.54 o 
   6 -12   3        8.57       10.14      3.17 o 
  -7 -11   3       11.44       10.07      2.11 o 
  -6 -11   3       45.24       54.86      4.12 o 
  -5 -11   3       27.99       26.80      2.43 o 
  -4 -11   3      125.36      126.11      4.44 o 
  -3 -11   3       24.69       22.85      2.22 o 
  -2 -11   3       10.01        9.64      1.52 o 
  -1 -11   3      117.03      114.08      5.07 o 
   0 -11   3       15.48       12.56      1.58 o 
   1 -11   3      168.55      167.25      4.24 o 
   2 -11   3      297.42      280.76      9.51 o 
   3 -11   3       68.28       69.08      3.80 o 
   4 -11   3      129.02      128.02      6.34 o 
   5 -11   3        9.98        8.24      2.54 o 
   6 -11   3       83.88       93.80      5.70 o 
  -7 -10   3       24.18       27.09      2.89 o 
  -6 -10   3       18.95       18.23      2.43 o 
  -5 -10   3       53.68       59.12      5.70 o 
  -4 -10   3       12.16       12.60      1.63 o 
  -3 -10   3       19.52       20.94      1.63 o 
  -2 -10   3      148.51      155.45      5.70 o 
  -1 -10   3        0.67       -0.21      0.63 o 
   0 -10   3      104.35      104.90      3.49 o 
   1 -10   3      105.99      106.37      4.75 o 
   2 -10   3        7.24        8.29      1.34 o 
   3 -10   3      217.36      202.18      7.61 o 
   4 -10   3      136.63      135.63      5.70 o 
   5 -10   3      116.68      128.02      6.34 o 
   6 -10   3       67.87       73.52      5.07 o 
   7 -10   3       32.96       31.06      3.80 o 
  -8  -9   3        6.91        6.63      2.43 o 
  -7  -9   3       61.42       65.35      3.96 o 
  -6  -9   3       51.98       49.77      3.59 o 
  -5  -9   3       45.20       51.16      3.34 o 
  -4  -9   3       18.67       18.38      1.98 o 
  -3  -9   3       24.99       23.87      1.98 o 
  -2  -9   3      106.97      105.22      3.14 o 
  -1  -9   3       83.04       73.52      3.80 o 
   0  -9   3      214.33      246.99      5.59 o 
   1  -9   3       62.17       67.05      3.49 o 
   2  -9   3       42.25       51.70      2.24 o 
   3  -9   3      167.95      160.99      4.48 o 
   4  -9   3       69.63       72.25      4.44 o 
   5  -9   3      106.72      113.45      5.70 o 
   6  -9   3       76.29       91.26      5.70 o 
   7  -9   3       58.35       79.86      5.70 o 
  -8  -8   3       16.94       13.33      5.07 o 
  -7  -8   3       72.92       72.83      6.34 o 
  -6  -8   3        0.01        2.82      1.98 o 
  -5  -8   3      300.31      291.71      7.83 o 
  -4  -8   3      129.10      130.84      4.24 o 
  -3  -8   3      408.20      402.18      9.18 o 
  -2  -8   3        0.77        1.58      0.95 o 
  -1  -8   3      130.91      147.58      4.75 o 
   0  -8   3      746.26      865.06     13.78 o 
   1  -8   3       27.47       36.31      1.52 o 
   2  -8   3      525.40      557.85     11.65 o 
   3  -8   3        7.83        8.29      1.34 o 
   4  -8   3      306.81      320.69     10.77 o 
   5  -8   3       36.93       32.96      3.17 o 
   6  -8   3       75.64       76.69      5.07 o 
   7  -8   3       33.73       38.03      4.44 o 
  -8  -7   3        5.63        5.07      2.24 o 
  -7  -7   3       40.90       39.46      3.34 o 
  -6  -7   3        7.39        7.53      1.98 o 
  -5  -7   3      203.11      198.24      6.04 o 
  -4  -7   3       16.42       18.70      4.12 o 
  -3  -7   3      888.03      878.36     18.15 o 
  -2  -7   3      710.57      810.91     16.35 o 
  -1  -7   3      695.95      703.63     13.66 o 
   0  -7   3     1091.53     1195.68     18.90 o 
   1  -7   3      142.40      163.52      3.79 o 
   2  -7   3     2328.52     2462.40     47.06 o 
   3  -7   3        5.69        7.41      0.95 o 
   4  -7   3       51.27       52.13      2.43 o 
   5  -7   3       27.73       24.72      3.17 o 
   6  -7   3       55.93       68.45      5.07 o 
   7  -7   3        6.27        5.70      3.17 o 
  -8  -6   3        0.15        2.11      1.98 o 
  -7  -6   3        1.92       -0.32      1.79 o 
  -6  -6   3       36.80       30.53      2.89 o 
  -5  -6   3       57.57       61.22      5.07 o 
  -4  -6   3       32.38       39.33      2.43 o 
  -3  -6   3      126.80      127.19      3.79 o 
  -2  -6   3     1903.30     1999.98     38.31 o 
  -1  -6   3      621.72      605.59     11.87 o 
   0  -6   3      952.87     1000.73     15.61 o 
   1  -6   3      113.90      122.66      4.25 o 
   2  -6   3      375.50      393.30      8.87 o 
   3  -6   3       52.21       56.09      2.24 o 
   4  -6   3      112.88      120.01      6.34 o 
   5  -6   3        0.46        0.63      1.90 o 
   6  -6   3       29.68       29.15      3.80 o 
   7  -6   3        1.48       -0.63      2.54 o 
   8  -6   3       24.64       22.82      3.80 o 
  -8  -5   3        7.81        5.82      2.43 o 
  -7  -5   3        0.85        1.58      1.79 o 
  -6  -5   3        2.40        1.27      1.90 o 
  -5  -5   3       34.86       37.17      2.89 o 
  -4  -5   3      121.14      128.67      4.03 o 
  -3  -5   3        0.59        2.54      1.27 o 
  -2  -5   3       56.08       50.57      1.98 o 
  -1  -5   3       38.32       43.50      1.52 o 
   0  -5   3     1245.44     1344.83     21.10 o 
   1  -5   3       15.52       15.87      0.90 o 
   2  -5   3      782.57      819.17     16.13 o 
   3  -5   3       17.28       19.97      1.34 o 
   4  -5   3       36.48       37.54      1.98 o 
   5  -5   3       29.21       26.75      2.24 o 
   6  -5   3       33.55       30.42      3.80 o 
   7  -5   3        4.93        8.87      3.17 o 
   8  -5   3       15.47       16.48      3.80 o 
  -8  -4   3       10.33        9.19      2.69 o 
  -7  -4   3        0.28        0.63      1.79 o 
  -6  -4   3       12.13       10.64      1.98 o 
  -5  -4   3       12.92       11.73      1.79 o 
  -4  -4   3       18.75       14.61      1.58 o 
  -3  -4   3       86.83       92.88      3.14 o 
  -2  -4   3      358.75      330.69      5.72 o 
  -1  -4   3      406.65      396.16      8.07 o 
   0  -4   3      115.11      118.16      2.05 o 
   1  -4   3      409.09      415.76      6.82 o 
   2  -4   3      190.82      201.97      4.75 o 
   3  -4   3      151.07      156.61      4.03 o 
   4  -4   3      106.59      103.31      3.59 o 
   5  -4   3       29.04       32.32      3.17 o 
   6  -4   3      225.81      221.19      9.51 o 
   7  -4   3       27.62       27.25      3.80 o 
   8  -4   3        6.87        8.87      3.17 o 
  -8  -3   3       17.79       14.77      3.80 o 
  -7  -3   3        9.51        8.58      2.43 o 
  -6  -3   3       14.73       13.97      2.24 o 
  -5  -3   3       38.00       37.73      2.69 o 
  -4  -3   3       89.27       95.39      3.59 o 
  -3  -3   3       61.70       66.32      2.48 o 
  -2  -3   3      640.05      637.02     10.36 o 
  -1  -3   3      639.30      573.19     18.06 o 
   0  -3   3     1854.80     1828.78     34.06 o 
   1  -3   3      530.81      531.71      8.53 o 
   2  -3   3      615.80      628.17     12.55 o 
   3  -3   3       56.83       68.45      2.24 o 
   4  -3   3      131.37      134.36      5.70 o 
   5  -3   3       88.65       98.24      5.07 o 
   6  -3   3       18.64       15.21      3.17 o 
   7  -3   3       18.83       20.91      3.80 o 
   8  -3   3        1.59        7.61      3.17 o 
  -9  -2   3        2.65        1.27      3.17 o 
  -8  -2   3        1.12       -1.27      3.17 o 
  -7  -2   3        7.43        5.70      2.24 o 
  -6  -2   3        6.28        4.44      2.54 o 
  -5  -2   3       48.40       46.75      2.89 o 
  -4  -2   3        7.82       10.30      1.34 o 
  -3  -2   3      230.30      213.58      7.61 o 
  -2  -2   3       48.51       53.24      2.54 o 
  -1  -2   3      542.04      475.46      9.41 o 
   0  -2   3     2073.03     1919.43     69.53 o 
   1  -2   3      531.99      516.08     10.08 o 
   2  -2   3      606.62      594.49     16.48 o 
   3  -2   3      114.94      106.47      4.44 o 
   4  -2   3       97.92       99.50      4.44 o 
   5  -2   3       10.10       12.68      1.90 o 
   6  -2   3       46.92       49.43      4.44 o 
   7  -2   3        8.90        8.87      3.17 o 
   8  -2   3       29.39       26.62      4.44 o 
  -9  -1   3        1.99        3.80      3.17 o 
  -8  -1   3       15.14       13.31      4.44 o 
  -7  -1   3        3.82        3.46      2.43 o 
  -6  -1   3       10.65       12.08      2.24 o 
  -5  -1   3       19.19       17.11      3.17 o 
  -4  -1   3      157.11      164.78      6.97 o 
  -3  -1   3      377.32      357.84      8.28 o 
  -2  -1   3        6.93        7.82      1.27 o 
  -1  -1   3     1081.49      967.81     30.74 o 
   0  -1   3      150.43      152.75      3.14 o 
   1  -1   3      781.80      705.57     13.66 o 
   2  -1   3      190.07      185.31      6.34 o 
   3  -1   3      138.86      136.90      5.07 o 
   4  -1   3       58.05       62.11      3.80 o 
   5  -1   3       15.60       12.68      2.54 o 
   6  -1   3        0.80        2.54      1.90 o 
   7  -1   3        0.96        0.00      2.54 o 
   8  -1   3        3.88       -3.80      2.54 o 
  -9   0   3        0.00       -1.27      3.17 o 
  -8   0   3        0.11       -0.63      3.17 o 
  -7   0   3        0.00       -1.27      2.54 o 
  -6   0   3       55.50       62.74      5.07 o 
  -5   0   3        7.33        6.34      1.90 o 
  -3   0   3      364.43      332.42      7.62 o 
  -2   0   3      590.30      570.09     11.65 o 
  -1   0   3     2174.15     1991.25     46.90 o 
   0   0   3        2.61        3.17      0.45 o 
   1   0   3      591.87      552.05     10.97 o 
   2   0   3      370.56      332.74      7.17 o 
   3   0   3        7.41        7.61      1.27 o 
   4   0   3       15.55       13.94      1.90 o 
   5   0   3       31.36       32.96      3.17 o 
   6   0   3        1.48        3.17      1.90 o 
   7   0   3        2.77        3.80      2.54 o 
   8   0   3        1.03       -0.63      2.24 o 
  -9   1   3        2.00        3.80      3.80 o 
  -8   1   3       15.15       15.21      4.44 o 
  -5   1   3       19.10       17.11      2.54 o 
  -4   1   3      157.06      165.51      7.61 o 
  -3   1   3      377.80      355.30      8.07 o 
  -2   1   3        6.94        8.92      0.90 o 
  -1   1   3     1080.77      970.58     18.82 o 
   0   1   3      150.41      151.35      4.12 o 
   1   1   3      781.63      682.14     13.42 o 
   2   1   3      190.23      183.03      4.24 o 
   3   1   3      139.07      139.59      6.97 o 
   4   1   3       58.07       62.74      3.80 o 
   5   1   3       15.55       10.77      2.54 o 
   6   1   3        0.80       -2.85      1.90 o 
   7   1   3        0.95       -0.28      2.54 o 
   8   1   3        3.88        3.80      3.17 o 
  -9   2   3        2.64        0.00      3.17 o 
  -8   2   3        1.12       -2.54      3.17 o 
  -4   2   3        7.84        7.61      1.27 o 
  -3   2   3      229.89      216.80      5.38 o 
  -2   2   3       48.53       47.11      3.17 o 
  -1   2   3      541.83      486.18     14.26 o 
   0   2   3     2072.95     1980.56     52.60 o 
   1   2   3      532.47      494.54     18.70 o 
   2   2   3      606.58      587.47     11.87 o 
   3   2   3      114.81      105.57      3.14 o 
   4   2   3       97.97      102.04      3.59 o 
   5   2   3       10.08        9.51      1.79 o 
   6   2   3       47.04       41.84      3.14 o 
   7   2   3        8.92       10.77      2.24 o 
   8   2   3       29.39       28.52      4.44 o 
  -9   3   3        0.83       -0.63      3.17 o 
  -4   3   3       89.38       98.24      4.44 o 
  -3   3   3       61.61       66.00      3.17 o 
  -2   3   3      639.97      613.87     13.21 o 
  -1   3   3      639.95      604.67     12.32 o 
   0   3   3     1854.82     1779.65     49.43 o 
   1   3   3      530.51      546.95     15.21 o 
   2   3   3      615.85      621.10     17.75 o 
   3   3   3       56.78       56.41      3.17 o 
   4   3   3      131.35      130.88      4.03 o 
   5   3   3       88.66       95.37      5.70 o 
   6   3   3       18.64       20.60      2.24 o 
   7   3   3       18.87       24.72      3.80 o 
   8   3   3        1.59        4.44      3.17 o 
  -4   4   3       18.66       13.31      1.90 o 
  -3   4   3       86.87       98.75      7.29 o 
  -2   4   3      358.71      328.40      6.40 o 
  -1   4   3      406.53      405.81      8.73 o 
   0   4   3      115.11      119.96      4.44 o 
   1   4   3      409.00      418.93     12.04 o 
   2   4   3      190.77      202.81      6.34 o 
   3   4   3      150.99      150.84      5.70 o 
   4   4   3      106.42      104.57      5.07 o 
   5   4   3       29.11       29.91      2.24 o 
   6   4   3      225.81      228.81      6.72 o 
   7   4   3       27.60       26.62      3.80 o 
   8   4   3        6.87        2.54      3.17 o 
  -4   5   3      121.21      119.78      5.70 o 
  -3   5   3        0.58        3.85      0.90 o 
  -2   5   3       55.90       50.63      1.83 o 
  -1   5   3       38.31       39.31      2.98 o 
   0   5   3     1245.39     1365.60     27.49 o 
   1   5   3       15.60       19.19      1.27 o 
   2   5   3      782.51      825.81     23.45 o 
   3   5   3       17.23       21.55      1.90 o 
   4   5   3       36.49       39.93      3.17 o 
   5   5   3       29.24       29.15      3.17 o 
   6   5   3       33.52       42.46      4.44 o 
   7   5   3        4.93       10.14      3.17 o 
  -4   6   3       32.35       36.76      3.80 o 
  -3   6   3      126.55      121.77      4.03 o 
  -2   6   3     1903.37     1988.76     33.04 o 
  -1   6   3      622.18      607.60     10.83 o 
   0   6   3      952.96      988.23     20.56 o 
   1   6   3      113.86      120.75      3.63 o 
   2   6   3      375.38      396.54      8.98 o 
   3   6   3       52.20       54.35      2.77 o 
   4   6   3      112.89      121.07      6.65 o 
   5   6   3        0.47        0.63      1.27 o 
   6   6   3       29.71       36.17      3.49 o 
   7   6   3        1.48        0.63      4.44 o 
  -4   7   3       16.35       19.65      3.17 o 
  -3   7   3      888.31      896.29     19.25 o 
  -2   7   3      710.48      797.98     17.46 o 
  -1   7   3      695.73      693.37     12.41 o 
   0   7   3     1091.45     1208.60     36.76 o 
   1   7   3      142.33      162.97      4.56 o 
   2   7   3     2328.63     2482.32     49.59 o 
   3   7   3        5.70        8.68      1.27 o 
   4   7   3       51.23       49.75      2.83 o 
   5   7   3       27.74       27.08      2.69 o 
   6   7   3       55.97       55.77      6.97 o 
   7   7   3        6.27        8.24      5.07 o 
  -5   8   3      300.37      278.86     11.41 o 
  -4   8   3      129.10      142.60      6.97 o 
  -3   8   3      408.05      394.61      8.03 o 
  -2   8   3        0.75        1.72      0.92 o 
  -1   8   3      131.05      153.84      3.73 o 
   0   8   3      746.20      871.13     18.31 o 
   1   8   3       27.38       37.20      2.11 o 
   2   8   3      525.29      573.45     12.79 o 
   3   8   3        7.87        8.87      1.18 o 
   4   8   3      306.91      330.20     14.58 o 
   5   8   3       36.93       24.72      5.07 o 
   6   8   3       75.60       90.00      8.87 o 
   7   8   3       33.75       30.42      6.34 o 
  -5   9   3       45.10       45.00      5.07 o 
  -4   9   3       18.66       20.28      3.17 o 
  -3   9   3       25.13       21.18      3.22 o 
  -2   9   3      106.92      103.36      3.45 o 
  -1   9   3       82.68       74.41      2.61 o 
   0   9   3      214.32      244.83      5.41 o 
   1   9   3       62.34       61.25      2.69 o 
   2   9   3       42.34       39.93      5.07 o 
   3   9   3      168.29      152.74      8.87 o 
   4   9   3       69.61       72.25      7.61 o 
   5   9   3      106.59      112.18      8.87 o 
   6   9   3       76.28       72.88      8.24 o 
   7   9   3       58.37       62.11      8.24 o 
  -5  10   3       53.63       63.38      5.70 o 
  -4  10   3       12.14       13.94      3.17 o 
  -3  10   3       19.69       20.16      4.06 o 
  -2  10   3      148.55      152.01      4.26 o 
  -1  10   3        0.68        0.72      0.92 o 
   0  10   3      104.38      107.25      3.15 o 
   1  10   3      106.09      100.14      6.97 o 
   2  10   3        7.26        8.24      3.17 o 
   3  10   3      217.00      219.29     10.77 o 
   4  10   3      136.68      142.60      9.51 o 
   5  10   3      116.93      115.35      8.87 o 
   6  10   3       67.84       71.62      8.24 o 
   7  10   3       32.92       35.49      6.97 o 
  -5  11   3       28.06       25.98      4.44 o 
  -4  11   3      125.28      110.28      7.61 o 
  -3  11   3       24.72       22.25      2.69 o 
  -2  11   3       10.00       14.82      1.68 o 
  -1  11   3      116.61      118.70      3.82 o 
   0  11   3       15.45       12.04      2.24 o 
   1  11   3      168.93      157.81      8.87 o 
   2  11   3      297.53      263.02     12.68 o 
   3  11   3       68.26       72.88      6.34 o 
   4  11   3      128.92      126.76      8.87 o 
   5  11   3        9.94       14.58      5.07 o 
   6  11   3       83.87       94.43      9.51 o 
   7  11   3        3.98        3.17      5.07 o 
  -5  12   3        7.16       10.14      3.80 o 
  -4  12   3       23.69       27.25      4.44 o 
  -3  12   3       29.55       36.29      3.34 o 
  -2  12   3      402.12      384.38      8.37 o 
  -1  12   3       82.76       86.72      4.69 o 
   0  12   3        4.30        2.54      2.24 o 
   1  12   3       46.43       48.17      5.70 o 
   2  12   3      104.66       89.36      7.61 o 
   3  12   3       11.01       13.94      4.44 o 
   4  12   3       28.42       30.42      5.70 o 
   5  12   3        7.54        9.51      5.07 o 
   6  12   3        8.56        8.24      5.07 o 
  -5  13   3       12.73       12.68      4.44 o 
  -4  13   3       47.23       50.70      6.34 o 
  -3  13   3       48.92       45.97      4.03 o 
  -2  13   3       41.19       37.39      3.59 o 
  -1  13   3       91.88       83.20      4.93 o 
   0  13   3       11.95        7.61      2.43 o 
   1  13   3       67.37       64.65      6.34 o 
   2  13   3       69.98       62.74      6.97 o 
   3  13   3       48.44       45.00      6.97 o 
   4  13   3        2.92        5.07      4.44 o 
   5  13   3        1.44        1.90      4.44 o 
   6  13   3        9.83       14.58      5.70 o 
  -5  14   3        7.98        8.24      4.44 o 
  -4  14   3        6.65        6.97      3.80 o 
  -3  14   3       26.62       23.48      3.14 o 
  -2  14   3       83.33       75.61      4.93 o 
  -1  14   3       38.43       32.62      6.65 o 
   0  14   3      136.22      139.91      6.27 o 
   1  14   3       72.66       70.35      6.97 o 
   2  14   3      112.72      119.78      9.51 o 
   3  14   3       36.95       45.63      6.97 o 
   4  14   3        7.91        9.51      5.07 o 
   5  14   3       30.66       22.82      6.34 o 
  -5  15   3       12.94       10.77      5.07 o 
  -4  15   3       35.16       29.15      5.70 o 
  -3  15   3       12.90       11.94      2.89 o 
  -2  15   3      124.99      127.47     12.68 o 
  -1  15   3       11.61       14.03      3.14 o 
   0  15   3       99.74       97.60      8.24 o 
   1  15   3        9.55        6.34      4.44 o 
   2  15   3        5.81        3.17      4.44 o 
   3  15   3       19.99       17.11      5.07 o 
   4  15   3        8.02        5.70      4.44 o 
   5  15   3        5.04        5.07      5.07 o 
  -5  16   3        0.54        0.00      4.44 o 
  -4  16   3       28.95       22.82      5.70 o 
  -3  16   3        2.00        6.97      4.44 o 
  -2  16   3        0.74       -0.12      2.43 o 
  -1  16   3       11.65        7.51      2.89 o 
   0  16   3        2.55       -1.90      3.80 o 
   1  16   3        5.27        6.97      4.44 o 
   2  16   3       11.47        6.97      4.44 o 
   3  16   3        1.44        0.00      4.44 o 
   4  16   3       48.58       48.17      7.61 o 
  -4  17   3        0.14        3.17      4.44 o 
  -3  17   3        1.90        0.63      3.80 o 
  -2  17   3        0.52        1.64      3.49 o 
  -1  17   3        2.45        2.01      2.58 o 
   0  17   3       27.77       23.45      5.07 o 
   1  17   3        3.35        5.07      4.44 o 
   2  17   3        1.85        0.00      4.44 o 
   3  17   3        0.89        1.27      4.44 o 
   4  17   3        6.04        3.17      4.44 o 
  -3  18   3       14.59       20.28      5.70 o 
  -2  18   3        0.09        3.51      2.89 o 
  -1  18   3        8.26       12.90      3.49 o 
   0  18   3        0.50       -3.17      3.80 o 
   1  18   3        1.87        1.27      3.80 o 
   2  18   3        1.01       -1.90      3.80 o 
   3  18   3        1.10       -0.63      4.44 o 
  -2  19   3        5.88        3.17      3.04 o 
  -1  19   3       16.27       18.02      3.79 o 
   0  19   3        0.46        3.17      3.80 o 
   1  19   3        5.83       10.77      4.44 o 
  -1 -19   4       15.36       13.94      3.17 o 
   0 -19   4        7.89        4.44      2.54 o 
  -3 -18   4       15.59       14.58      3.80 o 
  -2 -18   4        0.42        2.54      2.54 o 
  -1 -18   4       14.37       17.11      3.17 o 
   0 -18   4        0.42       -0.63      1.90 o 
   1 -18   4       17.36       20.91      3.17 o 
   2 -18   4        0.83        1.27      1.90 o 
  -4 -17   4        0.49       -0.63      2.54 o 
  -3 -17   4        0.21        0.00      2.54 o 
  -2 -17   4        1.27        3.17      2.54 o 
  -1 -17   4        8.54       11.41      2.54 o 
   0 -17   4        7.32       10.14      2.54 o 
   1 -17   4       27.69       34.22      3.80 o 
   2 -17   4        1.69        3.17      1.90 o 
   3 -17   4       12.10       11.41      3.17 o 
  -5 -16   4        5.11        5.35      1.98 o 
  -4 -16   4        0.85       -0.72      1.58 o 
  -3 -16   4       15.82       16.48      3.17 o 
  -2 -16   4        0.68        0.00      1.90 o 
  -1 -16   4        5.32        4.44      1.90 o 
   0 -16   4        0.71        0.63      1.90 o 
   1 -16   4        8.54        9.51      2.54 o 
   2 -16   4        3.81        4.44      2.54 o 
   3 -16   4       17.02       18.38      3.17 o 
   4 -16   4        3.32        0.63      2.54 o 
  -5 -15   4        1.16        1.00      1.90 o 
  -4 -15   4        0.78       -1.45      1.52 o 
  -3 -15   4       12.33       15.66      1.98 o 
  -2 -15   4       14.24       16.48      3.17 o 
  -1 -15   4       18.37       14.58      3.17 o 
   0 -15   4        5.50       11.41      2.54 o 
   1 -15   4       16.84       15.21      2.54 o 
   2 -15   4        8.68       12.04      2.54 o 
   3 -15   4       12.42       14.58      3.17 o 
   4 -15   4        0.08       -1.27      2.54 o 
  -6 -14   4        6.81        3.87      1.98 o 
  -5 -14   4        3.68        5.07      1.79 o 
  -4 -14   4        3.28        1.81      1.52 o 
  -3 -14   4       20.69       17.36      4.12 o 
  -2 -14   4      119.28      109.48      4.44 o 
  -1 -14   4       27.73       22.82      3.17 o 
   0 -14   4        3.53        0.63      1.90 o 
   1 -14   4        3.89        0.63      1.90 o 
   2 -14   4      153.05      155.91      6.97 o 
   3 -14   4        0.04       -2.54      2.54 o 
   4 -14   4       13.52       12.04      3.17 o 
   5 -14   4        1.65       -1.27      2.54 o 
  -6 -13   4       14.41       13.59      2.43 o 
  -5 -13   4       47.63       45.00      3.04 o 
  -4 -13   4       33.31       28.05      4.12 o 
  -3 -13   4      106.30       96.85      3.96 o 
  -2 -13   4      142.76      130.79     13.94 o 
  -1 -13   4      142.61      125.15      4.12 o 
   0 -13   4      360.41      330.20     11.41 o 
   1 -13   4       66.97       60.84      3.80 o 
   2 -13   4       25.73       24.72      3.17 o 
   3 -13   4       28.36       34.22      3.80 o 
   4 -13   4       55.52       53.24      4.44 o 
   5 -13   4       11.56       11.41      3.17 o 
  -7 -12   4       14.83       16.68      2.43 o 
  -6 -12   4       30.94       34.46      4.75 o 
  -5 -12   4      104.70       93.70      3.96 o 
  -4 -12   4      239.91      244.11      9.82 o 
  -3 -12   4      237.85      230.19      6.23 o 
  -2 -12   4        3.08        2.66      1.05 o 
  -1 -12   4      218.33      214.54      5.32 o 
   0 -12   4        4.17        3.80      1.90 o 
   1 -12   4       78.77       79.22      4.44 o 
   2 -12   4        2.02        0.63      1.90 o 
   3 -12   4       35.27       31.69      3.17 o 
   4 -12   4      102.45      106.47      5.70 o 
   5 -12   4        6.31        2.54      2.54 o 
   6 -12   4        6.46        3.17      3.17 o 
  -7 -11   4       36.80       31.00      3.14 o 
  -6 -11   4       20.62       26.87      2.89 o 
  -5 -11   4       65.46       67.00      3.63 o 
  -4 -11   4        2.57        3.17      1.52 o 
  -3 -11   4       85.81       95.46      6.65 o 
  -2 -11   4       39.81       45.63      3.80 o 
  -1 -11   4      111.69      108.02      3.34 o 
   0 -11   4      319.29      312.41      6.94 o 
   1 -11   4      137.94      136.90      5.70 o 
   2 -11   4        1.25        0.63      1.90 o 
   3 -11   4       61.55       67.18      3.80 o 
   4 -11   4       26.98       26.62      3.17 o 
   5 -11   4        8.11        6.34      2.54 o 
   6 -11   4       10.39       11.41      3.17 o 
  -7 -10   4        5.99        5.77      2.22 o 
  -6 -10   4        0.12        0.81      1.52 o 
  -5 -10   4       13.71       12.52      1.98 o 
  -4 -10   4        6.28        4.16      1.52 o 
  -3 -10   4        2.74        8.04      1.34 o 
  -2 -10   4      161.56      138.16      6.34 o 
  -1 -10   4       46.10       48.48      1.98 o 
   0 -10   4       98.48      110.46      2.89 o 
   1 -10   4      164.59      171.12      6.34 o 
   2 -10   4      123.32      135.98      4.03 o 
   3 -10   4      147.30      154.01      6.34 o 
   4 -10   4        8.19        8.87      2.54 o 
   5 -10   4       16.03       13.94      2.54 o 
   6 -10   4       82.48       93.80      5.70 o 
   7 -10   4        4.75        3.80      2.54 o 
  -8  -9   4        3.26        2.89      1.98 o 
  -7  -9   4        0.40        0.00      1.79 o 
  -6  -9   4        5.42        4.58      1.98 o 
  -5  -9   4        3.78        3.89      1.58 o 
  -4  -9   4       27.42       28.58      2.24 o 
  -3  -9   4       41.47       45.89      2.43 o 
  -2  -9   4      123.66      119.78      5.07 o 
  -1  -9   4       75.23       78.10      2.43 o 
   0  -9   4        9.18       13.58      1.90 o 
   1  -9   4        3.92        4.99      0.73 o 
   2  -9   4        3.80        2.15      1.05 o 
   3  -9   4       20.65       20.28      2.54 o 
   4  -9   4      150.92      165.42      6.97 o 
   5  -9   4       68.30       75.42      4.44 o 
   6  -9   4        0.27        1.27      2.54 o 
   7  -9   4       10.89        9.51      3.17 o 
  -8  -8   4        1.77        3.80      1.98 o 
  -7  -8   4        5.65        2.22      2.85 o 
  -6  -8   4       25.12       23.56      2.89 o 
  -5  -8   4       35.22       31.50      2.89 o 
  -4  -8   4      110.11      118.39      6.97 o 
  -3  -8   4       36.28       36.26      1.98 o 
  -2  -8   4       20.13       32.32      2.54 o 
  -1  -8   4       41.96       39.91      1.90 o 
   0  -8   4      103.54      102.12      2.05 o 
   1  -8   4      110.46      100.13      2.99 o 
   2  -8   4      151.36      159.10      4.03 o 
   3  -8   4        1.02        3.17      1.27 o 
   4  -8   4       46.01       51.97      3.80 o 
   5  -8   4       12.99       10.77      2.54 o 
   6  -8   4       15.42       12.04      3.17 o 
   7  -8   4       12.04       13.31      3.17 o 
  -8  -7   4       20.49       16.41      2.89 o 
  -7  -7   4       41.80       37.60      3.34 o 
  -6  -7   4       31.50       29.90      2.89 o 
  -5  -7   4      176.00      160.67      5.38 o 
  -4  -7   4       20.50       19.90      1.98 o 
  -3  -7   4      641.81      634.67     13.66 o 
  -2  -7   4      529.67      582.44     17.11 o 
  -1  -7   4      755.93      790.04     12.56 o 
   0  -7   4      531.50      622.48     10.00 o 
   1  -7   4      167.02      185.96      3.52 o 
   2  -7   4       40.51       49.22      1.62 o 
   3  -7   4       29.71       30.42      2.54 o 
   4  -7   4        8.24        7.61      1.90 o 
   5  -7   4        0.29       -1.27      1.90 o 
   6  -7   4        9.36       10.77      2.54 o 
   7  -7   4        2.88        3.17      2.54 o 
  -8  -6   4        8.04        3.80      2.24 o 
  -7  -6   4        9.05        7.61      2.24 o 
  -6  -6   4        7.29        6.97      1.79 o 
  -5  -6   4      189.53      181.58      5.83 o 
  -4  -6   4      286.11      295.03      7.62 o 
  -3  -6   4     1321.31     1325.16     21.46 o 
  -2  -6   4      124.13      125.49      3.34 o 
  -1  -6   4     3089.52     3159.93     48.78 o 
   0  -6   4      511.72      625.90     10.12 o 
   1  -6   4     1699.52     1842.94     36.13 o 
   2  -6   4      136.65      145.18      3.13 o 
   3  -6   4      225.39      236.24      6.02 o 
   4  -6   4      262.56      262.38      8.87 o 
   5  -6   4       22.87       17.75      2.54 o 
   6  -6   4        4.44        3.17      1.90 o 
   7  -6   4       17.15       12.68      3.17 o 
  -8  -5   4        8.26        4.12      2.24 o 
  -7  -5   4        4.66        5.49      1.98 o 
  -6  -5   4       58.07       57.79      3.50 o 
  -5  -5   4       19.65       21.19      3.49 o 
  -4  -5   4        4.30        7.30      1.34 o 
  -3  -5   4      450.69      451.23      8.03 o 
  -2  -5   4      162.61      182.25      4.24 o 
  -1  -5   4     2216.75     2223.21     34.64 o 
   0  -5   4       71.82       76.34      1.68 o 
   1  -5   4     2483.45     2655.11     57.99 o 
   2  -5   4      200.62      208.58      4.17 o 
   3  -5   4      774.14      747.23     15.24 o 
   4  -5   4       24.69       23.77      1.79 o 
   5  -5   4      143.46      141.33      6.34 o 
   6  -5   4       26.16       24.72      3.17 o 
   7  -5   4       18.22       13.31      3.17 o 
   8  -5   4       21.80       18.66      2.89 o 
  -8  -4   4        0.62       -2.97      1.98 o 
  -7  -4   4        9.13        7.72      2.43 o 
  -6  -4   4       52.07       56.87      3.59 o 
  -5  -4   4       17.37       19.38      2.24 o 
  -4  -4   4       24.95       28.63      3.49 o 
  -3  -4   4       11.22       11.49      0.92 o 
  -2  -4   4      206.13      212.09      5.14 o 
  -1  -4   4      359.62      348.94      5.85 o 
   0  -4   4        3.19        4.14      0.45 o 
   1  -4   4      932.01      888.18     14.26 o 
   2  -4   4       20.59       22.87      1.19 o 
   3  -4   4      425.20      403.82      8.73 o 
   4  -4   4       28.58       23.45      2.54 o 
   5  -4   4       92.58       81.76      4.44 o 
   6  -4   4        4.86        6.97      2.54 o 
   7  -4   4       10.38       12.68      3.17 o 
   8  -4   4        6.81        3.80      2.24 o 
  -8  -3   4        4.02        0.32      2.24 o 
  -7  -3   4        6.18        5.42      2.43 o 
  -6  -3   4       97.01       91.67      6.34 o 
  -5  -3   4        4.94        1.90      1.34 o 
  -4  -3   4        2.90        2.28      1.55 o 
  -3  -3   4       26.62       23.24      1.59 o 
  -2  -3   4      325.03      323.37     20.28 o 
  -1  -3   4       15.83       15.91      0.73 o 
   0  -3   4      266.58      290.90      8.24 o 
   1  -3   4       28.00       21.99      1.05 o 
   2  -3   4       15.44       16.92      1.05 o 
   3  -3   4       32.92       28.52      1.52 o 
   4  -3   4       54.12       50.70      3.17 o 
   5  -3   4       30.89       30.42      3.17 o 
   6  -3   4       29.74       34.22      3.80 o 
   7  -3   4        1.63        2.54      2.54 o 
   8  -3   4       16.77       16.58      2.69 o 
  -8  -2   4        7.08        8.87      2.69 o 
  -7  -2   4        3.92        4.06      2.11 o 
  -6  -2   4       21.63       18.07      2.24 o 
  -5  -2   4       69.96       64.68      4.75 o 
  -4  -2   4      433.24      463.72     10.52 o 
  -3  -2   4      404.48      385.53      8.73 o 
  -2  -2   4        1.28       -0.58      0.63 o 
  -1  -2   4      372.45      327.03      9.51 o 
   0  -2   4        8.20        8.52      0.63 o 
   1  -2   4       34.14       31.31      1.05 o 
   2  -2   4      435.12      424.71     12.36 o 
   3  -2   4       54.52       68.88      2.43 o 
   4  -2   4        1.36        0.95      0.90 o 
   5  -2   4        1.35        1.27      1.90 o 
   6  -2   4       17.57       20.28      3.17 o 
   7  -2   4        6.50        4.30      1.98 o 
   8  -2   4        8.35        6.34      3.80 o 
  -9  -1   4        0.31        2.54      3.17 o 
  -8  -1   4       26.14       33.59      5.07 o 
  -7  -1   4        8.34        4.67      2.43 o 
  -6  -1   4        9.17        8.24      2.54 o 
  -5  -1   4       59.29       51.34      4.44 o 
  -4  -1   4        4.33        5.01      3.17 o 
  -3  -1   4      315.44      302.99      7.17 o 
  -2  -1   4      708.21      687.60     13.89 o 
  -1  -1   4      367.79      342.56      7.17 o 
   0  -1   4      233.99      226.33      4.69 o 
   1  -1   4       55.70       55.37      3.49 o 
   2  -1   4       29.93       30.40      1.52 o 
   3  -1   4       33.01       49.83      5.07 o 
   4  -1   4      166.51      161.72      5.70 o 
   5  -1   4       11.86        6.49      1.52 o 
   6  -1   4       12.54       16.48      2.54 o 
   7  -1   4        1.93        4.58      1.98 o 
   8  -1   4        1.27        3.80      3.17 o 
  -9   0   4        0.20        3.80      3.17 o 
  -8   0   4        0.81       -1.90      3.17 o 
  -7   0   4        4.68        2.54      3.17 o 
  -6   0   4        1.16       -2.54      1.90 o 
  -5   0   4       38.93       44.36      4.44 o 
  -4   0   4       52.89       47.78      5.07 o 
  -3   0   4        0.12        6.59      1.27 o 
  -2   0   4        3.10        3.11      0.95 o 
  -1   0   4      158.32      159.58      5.39 o 
   0   0   4      942.79      980.84     18.81 o 
   1   0   4      188.51      187.60      3.96 o 
   2   0   4       15.89       18.18      3.17 o 
   3   0   4       38.70       63.50      6.97 o 
   4   0   4      170.94      174.81      4.69 o 
   5   0   4        0.97        2.28      1.05 o 
   6   0   4        0.64        2.72      1.52 o 
   7   0   4        3.46        4.12      2.24 o 
   8   0   4        5.67       -0.63      3.17 o 
  -9   1   4        0.31       -1.27      3.17 o 
  -8   1   4       26.12       19.01      4.44 o 
  -6   1   4        9.17        8.24      2.54 o 
  -5   1   4       59.40       57.04      4.44 o 
  -4   1   4        4.29        3.68      1.05 o 
  -3   1   4      315.33      298.95     11.41 o 
  -2   1   4      708.20      701.25     14.11 o 
  -1   1   4      367.50      347.06      7.17 o 
   0   1   4      234.00      223.27      4.69 o 
   1   1   4       55.87       53.20      1.90 o 
   2   1   4       29.87       29.47      1.34 o 
   3   1   4       32.98       51.97      2.54 o 
   4   1   4      166.51      164.79      4.69 o 
   5   1   4       11.84       11.85      2.54 o 
   6   1   4       12.55       10.40      1.98 o 
   7   1   4        1.93       -1.27      3.17 o 
   8   1   4        1.26       -0.63      3.17 o 
  -9   2   4        0.27        1.90      3.17 o 
  -4   2   4      433.15      455.63     26.30 o 
  -3   2   4      404.81      392.01      8.96 o 
  -2   2   4        1.26        0.85      1.27 o 
  -1   2   4      372.19      335.16      6.94 o 
   0   2   4        8.27        8.04      0.95 o 
   1   2   4       33.99       31.13      1.05 o 
   2   2   4      435.12      419.31      8.73 o 
   3   2   4       54.61       58.76      2.85 o 
   4   2   4        1.36        0.32      0.90 o 
   5   2   4        1.35       -0.32      1.34 o 
   6   2   4       17.59       20.08      4.12 o 
   7   2   4        6.51        3.17      2.54 o 
   8   2   4        8.34        9.51      3.80 o 
  -4   3   4        2.90        0.95      0.90 o 
  -3   3   4       26.48       25.83      2.22 o 
  -2   3   4      324.97      338.44     10.77 o 
  -1   3   4       15.96       16.48      1.05 o 
   0   3   4      266.60      288.37      8.87 o 
   1   3   4       28.05       24.08      1.90 o 
   2   3   4       15.51       16.48      1.05 o 
   3   3   4       32.91       28.17      2.54 o 
   4   3   4       54.10       56.03      3.80 o 
   5   3   4       30.87       25.52      3.49 o 
   6   3   4       29.71       32.96      4.44 o 
   7   3   4        1.64        1.27      2.54 o 
   8   3   4       16.78        8.87      3.80 o 
  -4   4   4       24.90       26.59      2.85 o 
  -3   4   4       11.18       11.94      1.58 o 
  -2   4   4      206.15      212.45      4.26 o 
  -1   4   4      359.11      334.66     15.53 o 
   0   4   4        3.19        4.36      0.60 o 
   1   4   4      932.53      900.60     24.72 o 
   2   4   4       20.57       23.45      1.90 o 
   3   4   4      425.17      415.13     12.68 o 
   4   4   4       28.62       31.40      2.24 o 
   5   4   4       92.63       84.29      5.07 o 
   6   4   4        4.86        5.70      2.54 o 
   7   4   4       10.37       13.31      3.17 o 
   8   4   4        6.81        3.80      3.17 o 
  -4   5   4        4.35        5.70      1.34 o 
  -3   5   4      450.31      449.86      8.29 o 
  -2   5   4      162.45      177.82      4.03 o 
  -1   5   4     2217.78     2274.00     61.48 o 
   0   5   4       71.77       75.00      2.58 o 
   1   5   4     2482.80     2539.31     51.64 o 
   2   5   4      200.45      213.58      6.97 o 
   3   5   4      774.30      776.38     22.18 o 
   4   5   4       24.66       24.08      2.54 o 
   5   5   4      143.48      127.39      6.34 o 
   6   5   4       26.15       24.08      3.17 o 
   7   5   4       18.22       12.68      3.17 o 
  -4   6   4      286.09      301.12      8.56 o 
  -3   6   4     1321.53     1341.30     22.68 o 
  -2   6   4      124.22      126.12      3.29 o 
  -1   6   4     3089.19     3159.05     62.66 o 
   0   6   4      511.42      613.57     13.36 o 
   1   6   4     1699.91     1794.74     36.87 o 
   2   6   4      136.58      136.22      4.22 o 
   3   6   4      225.35      237.67      8.24 o 
   4   6   4      262.43      276.96      9.51 o 
   5   6   4       22.86       17.11      2.54 o 
   6   6   4        4.45        3.17      1.90 o 
   7   6   4       17.16       11.41      5.70 o 
  -4   7   4       20.42       16.29      1.98 o 
  -3   7   4      641.72      637.21     11.71 o 
  -2   7   4      529.71      577.33     10.60 o 
  -1   7   4      756.25      784.83     13.87 o 
   0   7   4      531.51      605.05     13.36 o 
   1   7   4      166.72      173.48      5.02 o 
   2   7   4       40.40       52.41      2.27 o 
   3   7   4       29.89       34.63      2.20 o 
   4   7   4        8.15        9.51      4.12 o 
   5   7   4        0.30        0.63      1.70 o 
   6   7   4        9.38        8.24      5.07 o 
   7   7   4        2.88        6.97      5.07 o 
  -4   8   4      110.17      116.85      4.69 o 
  -3   8   4       36.24       33.74      2.43 o 
  -2   8   4       20.08       25.70      2.22 o 
  -1   8   4       41.95       39.87      2.05 o 
   0   8   4      103.52      105.71      3.50 o 
   1   8   4      110.46      102.77      5.70 o 
   2   8   4      151.31      162.96      4.80 o 
   3   8   4        1.03        0.45      1.18 o 
   4   8   4       46.02       49.43      6.34 o 
   5   8   4       13.03        9.51      4.44 o 
   6   8   4       15.42        6.97      5.07 o 
   7   8   4       12.04        8.87      5.07 o 
  -4   9   4       27.46       25.46      2.43 o 
  -3   9   4       41.49       45.16      2.56 o 
  -2   9   4      123.69      118.45      3.52 o 
  -1   9   4       75.32       80.90      2.88 o 
   0   9   4        9.17       10.12      1.27 o 
   1   9   4        3.89        5.42      1.13 o 
   2   9   4        3.80        2.26      1.18 o 
   3   9   4       20.69       22.82      4.44 o 
   4   9   4      151.00      154.64     10.14 o 
   5   9   4       68.28       54.51      8.87 o 
   6   9   4        0.28       -1.90      5.07 o 
   7   9   4       10.91       10.77      5.70 o 
  -4  10   4        6.28        6.97      2.54 o 
  -3  10   4        2.77        9.97      1.46 o 
  -2  10   4      161.61      148.27      4.36 o 
  -1  10   4       45.98       49.24      2.42 o 
   0  10   4       98.47      109.07      4.44 o 
   1  10   4      164.66      167.83      5.16 o 
   2  10   4      123.39      124.22      8.24 o 
   3  10   4      147.41      166.68     10.14 o 
   4  10   4        8.18       10.77      4.44 o 
   5  10   4       16.00       16.48      5.07 o 
   6  10   4       82.47       86.19      9.51 o 
   7  10   4        4.75        1.90      5.07 o 
  -4  11   4        2.58        5.07      3.17 o 
  -3  11   4       85.74       92.60      4.24 o 
  -2  11   4       39.78       47.01      2.61 o 
  -1  11   4      111.99      113.33      3.91 o 
   0  11   4      319.33      303.58     12.68 o 
   1  11   4      137.72      145.77      8.87 o 
   2  11   4        1.26        1.27      3.17 o 
   3  11   4       61.56       62.11      6.97 o 
   4  11   4       26.99       34.86      5.70 o 
   5  11   4        8.13       14.58      5.07 o 
   6  11   4       10.40        7.61      5.07 o 
  -4  12   4      239.91      252.88     12.04 o 
  -3  12   4      238.03      235.14      6.09 o 
  -2  12   4        3.08        1.71      1.37 o 
  -1  12   4      217.95      210.68      7.38 o 
   0  12   4        4.17        1.90      2.54 o 
   1  12   4       79.02       69.08      6.97 o 
   2  12   4        2.03       -0.63      3.17 o 
   3  12   4       35.19       38.03      5.70 o 
   4  12   4      102.49      112.81      8.87 o 
   5  12   4        6.31        6.97      5.07 o 
   6  12   4        6.45        5.07      5.07 o 
  -4  13   4       33.33       29.79      5.07 o 
  -3  13   4      106.26      108.88      8.87 o 
  -2  13   4      142.83      131.72     12.68 o 
  -1  13   4      142.58      126.21      9.51 o 
   0  13   4      360.49      344.14     14.58 o 
   1  13   4       66.97       65.28      6.97 o 
   2  13   4       25.71       20.91      5.07 o 
   3  13   4       28.30       27.89      5.70 o 
   4  13   4       55.51       63.38      7.61 o 
   5  13   4       11.53       13.94      5.70 o 
   6  13   4        7.76       11.41      5.07 o 
  -4  14   4        3.28        0.00      3.17 o 
  -3  14   4       20.65       23.93      3.34 o 
  -2  14   4      119.35      120.69      7.29 o 
  -1  14   4       27.73       23.68      3.34 o 
   0  14   4        3.54        4.44      3.80 o 
   1  14   4        3.87        3.80      4.44 o 
   2  14   4      153.11      140.07     10.14 o 
   3  14   4        0.04       -5.70      3.80 o 
   4  14   4       13.55        6.34      5.07 o 
   5  14   4        1.66        0.63      4.44 o 
  -4  15   4        0.77        5.07      3.80 o 
  -3  15   4       12.30       12.94      2.89 o 
  -2  15   4       14.24        9.56      3.49 o 
  -1  15   4       18.47       13.82      3.14 o 
   0  15   4        5.50        6.97      4.44 o 
   1  15   4       16.77       12.04      4.44 o 
   2  15   4        8.69       10.14      5.07 o 
   3  15   4       12.36       16.48      5.07 o 
   4  15   4        0.08       -1.90      4.44 o 
   5  15   4        8.39       19.65      6.34 o 
  -4  16   4        0.83       -3.17      3.80 o 
  -3  16   4       15.82       13.08      3.34 o 
  -2  16   4        0.68       -0.85      2.58 o 
  -1  16   4        5.31        3.49      2.69 o 
   0  16   4        0.71       -1.90      3.17 o 
   1  16   4        8.47        5.07      4.44 o 
   2  16   4        3.79        0.00      4.44 o 
   3  16   4       17.12       14.58      5.70 o 
   4  16   4        3.31        5.07      5.07 o 
  -4  17   4        0.49        3.80      4.44 o 
  -3  17   4        0.21        0.12      2.43 o 
  -2  17   4        1.27        6.09      3.80 o 
  -1  17   4        8.54       11.41      4.44 o 
   0  17   4        7.31        8.24      4.44 o 
   1  17   4       27.72       23.45      5.70 o 
   2  17   4        1.69       -1.27      3.80 o 
   3  17   4       12.07       13.31      5.07 o 
  -3  18   4       15.56       13.07      3.50 o 
  -2  18   4        0.42        0.68      2.89 o 
  -1  18   4       14.38       15.84      5.07 o 
   0  18   4        0.42        3.17      3.80 o 
   1  18   4       17.36       15.84      5.07 o 
   2  18   4        0.82       -2.54      3.80 o 
  -1  19   4       15.33        7.61      4.44 o 
   0  19   4        7.88       12.68      4.44 o 
   1  19   4        5.24        8.24      4.44 o 
  -3 -18   5       15.21       21.55      3.80 o 
  -2 -18   5       29.83       45.00      5.07 o 
  -1 -18   5        3.39        1.90      2.54 o 
   0 -18   5       12.41       18.38      3.17 o 
   1 -18   5        0.81        1.90      1.90 o 
  -4 -17   5        4.65        6.97      3.17 o 
  -3 -17   5        2.12        3.17      2.54 o 
  -2 -17   5        2.91        2.54      2.54 o 
  -1 -17   5        1.77        2.54      2.54 o 
   0 -17   5        5.63       12.68      3.17 o 
   1 -17   5        2.72        5.70      2.54 o 
   2 -17   5       12.87       15.84      3.17 o 
  -5 -16   5        2.00        1.00      1.90 o 
  -4 -16   5        3.95        2.54      2.54 o 
  -3 -16   5        0.86        0.00      2.54 o 
  -2 -16   5        4.25        3.17      1.90 o 
  -1 -16   5       10.74       10.14      2.54 o 
   0 -16   5        0.57        1.27      1.90 o 
   1 -16   5       18.94       20.28      3.17 o 
   2 -16   5        6.39       13.31      2.54 o 
   3 -16   5       29.18       31.69      3.80 o 
  -5 -15   5        1.28       -0.54      1.58 o 
  -4 -15   5        6.63        7.18      1.98 o 
  -3 -15   5       16.47       15.84      3.80 o 
  -2 -15   5        0.61       -1.27      1.90 o 
  -1 -15   5       86.91       69.08      4.44 o 
   0 -15   5       50.27       49.43      4.44 o 
   1 -15   5       92.02       88.10      5.07 o 
   2 -15   5       72.23       82.39      5.07 o 
   3 -15   5       59.35       64.65      4.44 o 
   4 -15   5       30.87       29.15      3.80 o 
  -6 -14   5        1.72        2.04      1.98 o 
  -5 -14   5       16.12       10.33      1.98 o 
  -4 -14   5       10.12       10.44      2.22 o 
  -3 -14   5       69.92       60.59      3.04 o 
  -2 -14   5       82.79       79.86      5.70 o 
  -1 -14   5      198.69      186.96      8.24 o 
   0 -14   5      181.78      185.70      8.24 o 
   1 -14   5      221.07      195.20      7.61 o 
   2 -14   5       72.12       64.65      4.44 o 
   3 -14   5       85.15       78.59      5.07 o 
   4 -14   5       11.30       13.31      3.17 o 
   5 -14   5       24.74       19.65      3.80 o 
  -6 -13   5        5.55        2.63      1.52 o 
  -5 -13   5       25.00       22.88      2.58 o 
  -4 -13   5      123.35      138.04      7.61 o 
  -3 -13   5      133.16      121.47      4.24 o 
  -2 -13   5      133.63      106.47      5.70 o 
  -1 -13   5      161.82      151.47      6.97 o 
   0 -13   5       15.76       15.84      2.54 o 
   1 -13   5      104.29       95.07      5.07 o 
   2 -13   5       35.04       33.59      3.80 o 
   3 -13   5       32.29       27.25      3.17 o 
   4 -13   5        8.09        3.17      2.54 o 
   5 -13   5        9.66        6.97      3.17 o 
  -7 -12   5        4.71        3.59      1.98 o 
  -6 -12   5       74.39       82.22      3.96 o 
  -5 -12   5       16.74       12.30      1.98 o 
  -4 -12   5        8.49        8.68      1.63 o 
  -3 -12   5       46.67       51.90      3.17 o 
  -2 -12   5       28.94       26.05      1.98 o 
  -1 -12   5       34.85       43.10      3.80 o 
   0 -12   5        8.80       12.68      1.90 o 
   1 -12   5        2.47        3.17      1.27 o 
   2 -12   5       59.62       53.87      3.80 o 
   3 -12   5       14.07       10.77      2.54 o 
   4 -12   5       12.56       14.40      2.54 o 
   5 -12   5        7.75        6.02      2.24 o 
   6 -12   5       14.53       18.73      2.69 o 
  -7 -11   5        5.73        6.27      1.98 o 
  -6 -11   5        2.42        2.30      1.63 o 
  -5 -11   5       11.98       13.81      2.11 o 
  -4 -11   5        3.93        3.17      1.34 o 
  -3 -11   5        0.34        1.27      1.05 o 
  -2 -11   5      158.92      167.60      5.39 o 
  -1 -11   5       29.23       27.66      1.52 o 
   0 -11   5        3.52        4.44      1.90 o 
   1 -11   5       93.07       94.43      4.44 o 
   2 -11   5        0.75       -1.27      1.90 o 
   3 -11   5       21.10       24.08      2.54 o 
   4 -11   5       12.14        8.76      1.98 o 
   5 -11   5        8.14        4.58      1.98 o 
   6 -11   5        6.79        9.45      2.43 o 
  -7 -10   5        0.61       -0.91      2.54 o 
  -6 -10   5       93.30      102.33      7.61 o 
  -5 -10   5        2.58        5.00      1.98 o 
  -4 -10   5       15.55       13.83      1.98 o 
  -3 -10   5        0.16        3.30      1.05 o 
  -2 -10   5       26.47       26.79      1.63 o 
  -1 -10   5       15.30       15.24      1.34 o 
   0 -10   5       30.56       37.39      2.54 o 
   1 -10   5       54.86       57.67      3.17 o 
   2 -10   5       91.77       93.35      3.34 o 
   3 -10   5       59.38       57.16      2.89 o 
   4 -10   5        6.09        3.17      2.54 o 
   5 -10   5       23.06       24.72      2.43 o 
   6 -10   5        3.91        2.75      1.98 o 
  -8  -9   5       27.87       22.18      4.44 o 
  -7  -9   5        0.12        1.35      1.63 o 
  -6  -9   5        6.23        7.53      2.54 o 
  -5  -9   5       13.93       17.31      2.11 o 
  -4  -9   5      175.73      168.58      7.29 o 
  -3  -9   5        1.80        2.92      1.27 o 
  -2  -9   5       42.78       44.43      2.54 o 
  -1  -9   5       11.61       13.51      1.05 o 
   0  -9   5       73.78       68.51      1.98 o 
   1  -9   5       27.74       28.84      1.79 o 
   2  -9   5       15.57       15.11      3.49 o 
   3  -9   5       81.72       87.80      3.50 o 
   4  -9   5       28.68       32.97      5.39 o 
   5  -9   5       41.27       41.81      2.89 o 
   6  -9   5        5.33        4.30      1.98 o 
   7  -9   5        6.59        5.58      2.11 o 
  -8  -8   5        4.63        3.73      2.22 o 
  -7  -8   5        0.58        0.09      1.52 o 
  -6  -8   5       41.95       42.28      3.34 o 
  -5  -8   5        0.45        2.44      1.58 o 
  -4  -8   5       31.54       31.38      3.17 o 
  -3  -8   5       16.71       11.32      1.58 o 
  -2  -8   5       10.29        6.67      0.90 o 
  -1  -8   5       50.38       53.54      1.98 o 
   0  -8   5       98.22      115.66      2.42 o 
   1  -8   5      156.74      161.52      6.02 o 
   2  -8   5       46.19       42.93      4.44 o 
   3  -8   5       34.78       33.50      2.85 o 
   4  -8   5        3.61        6.25      1.52 o 
   5  -8   5       19.71       18.60      2.11 o 
   6  -8   5       36.94       34.47      3.04 o 
   7  -8   5        8.49        9.79      2.43 o 
  -8  -7   5        5.17        5.45      2.85 o 
  -7  -7   5        2.24        1.76      1.98 o 
  -6  -7   5        5.92        6.83      1.98 o 
  -5  -7   5        9.50       10.92      1.79 o 
  -4  -7   5       18.32       23.87      2.24 o 
  -3  -7   5       40.22       42.46      2.24 o 
  -2  -7   5      277.56      271.01      5.10 o 
  -1  -7   5       47.61       48.65      1.38 o 
   0  -7   5       81.79       86.66      1.76 o 
   1  -7   5      103.30      108.38      3.14 o 
   2  -7   5        4.07        3.17      0.90 o 
   3  -7   5       56.02       55.16      2.58 o 
   4  -7   5       19.94       19.81      1.98 o 
   5  -7   5        7.33        5.07      1.63 o 
   6  -7   5        4.57        4.37      1.98 o 
   7  -7   5        1.65       -1.90      1.98 o 
  -8  -6   5        2.04       -0.95      1.79 o 
  -7  -6   5        8.91        7.73      2.54 o 
  -6  -6   5       21.77       22.47      2.69 o 
  -5  -6   5       15.90       14.16      3.80 o 
  -4  -6   5      134.21      137.85      4.48 o 
  -3  -6   5      129.45      128.03      3.16 o 
  -2  -6   5       19.04       23.00      1.24 o 
  -1  -6   5      246.56      242.41      4.36 o 
   0  -6   5       70.67       85.26      1.76 o 
   1  -6   5       77.50       77.51      3.17 o 
   2  -6   5        4.87        5.28      1.05 o 
   3  -6   5       29.89       31.99      4.44 o 
   4  -6   5       44.37       45.88      5.07 o 
   5  -6   5       18.38       17.55      2.22 o 
   6  -6   5        1.01       -1.35      1.63 o 
   7  -6   5        1.99       -2.45      1.63 o 
  -8  -5   5       18.91       14.27      4.44 o 
  -7  -5   5        1.12        0.92      1.98 o 
  -6  -5   5        5.01        3.17      1.79 o 
  -5  -5   5       30.42       34.80      4.44 o 
  -4  -5   5       26.83       26.84      1.68 o 
  -3  -5   5      169.79      181.13      3.89 o 
  -2  -5   5      180.84      198.27      3.89 o 
  -1  -5   5      746.08      773.39     12.56 o 
   0  -5   5      159.81      147.24      2.79 o 
   1  -5   5      794.45      817.48     16.35 o 
   2  -5   5      443.96      474.10     10.08 o 
   3  -5   5      174.61      179.88      4.87 o 
   4  -5   5        5.80        3.28      1.58 o 
   5  -5   5       22.04       20.44      1.98 o 
   6  -5   5       48.37       48.76      6.02 o 
   7  -5   5        0.37        3.10      2.22 o 
  -8  -4   5        0.98        3.10      3.49 o 
  -7  -4   5       34.53       32.68      3.34 o 
  -6  -4   5        2.67        2.22      1.79 o 
  -5  -4   5       44.37       49.10      3.80 o 
  -4  -4   5      301.70      309.09      6.22 o 
  -3  -4   5       56.16       54.91      1.93 o 
  -2  -4   5       17.37       22.97      1.23 o 
  -1  -4   5      252.31      251.40      6.08 o 
   0  -4   5      824.96      849.26     22.82 o 
   1  -4   5      985.92     1004.53     19.70 o 
   2  -4   5        0.22        1.27      0.57 o 
   3  -4   5      597.99      621.65     12.72 o 
   4  -4   5      168.28      177.79      5.02 o 
   5  -4   5      144.43      140.18      4.87 o 
   6  -4   5       12.33       11.92      2.22 o 
   7  -4   5       33.41       32.37      6.34 o 
  -8  -3   5       15.43       12.66      3.80 o 
  -7  -3   5       38.65       42.15      3.59 o 
  -6  -3   5        5.73        6.69      2.54 o 
  -5  -3   5      174.97      184.21      5.83 o 
  -4  -3   5       64.59       76.41      3.34 o 
  -3  -3   5      504.94      478.17      8.65 o 
  -2  -3   5      151.39      142.75      6.84 o 
  -1  -3   5      583.52      569.30     11.42 o 
   0  -3   5      139.03      149.91      3.59 o 
   1  -3   5      120.39      125.49      3.14 o 
   2  -3   5      379.24      410.19      8.73 o 
   3  -3   5      293.05      301.87      6.94 o 
   4  -3   5        0.74        0.89      1.27 o 
   5  -3   5      140.40      132.74      5.39 o 
   6  -3   5       17.18       17.81      6.97 o 
   7  -3   5       41.73       41.41      3.34 o 
  -8  -2   5        2.51        6.02      2.24 o 
  -7  -2   5       45.91       42.47      5.07 o 
  -6  -2   5       33.91       36.13      4.44 o 
  -5  -2   5       93.10       89.36      5.70 o 
  -4  -2   5      252.71      253.28      6.72 o 
  -3  -2   5      308.02      292.07      6.94 o 
  -2  -2   5       24.63       28.87      1.34 o 
  -1  -2   5      259.20      268.09      5.83 o 
   0  -2   5        9.28       11.41      0.90 o 
   1  -2   5       27.78       34.85      1.90 o 
   2  -2   5        3.98        4.96      0.57 o 
   3  -2   5       45.05       48.34      5.39 o 
   4  -2   5       57.18       57.91      2.58 o 
   5  -2   5       35.56       33.91      5.07 o 
   6  -2   5        3.72       -0.72      1.58 o 
   7  -2   5       15.67       11.41      3.80 o 
   8  -2   5        2.01       -1.27      3.17 o 
  -8  -1   5       10.81        8.24      2.69 o 
  -7  -1   5       21.21       26.31      3.14 o 
  -6  -1   5       19.17       21.55      3.80 o 
  -5  -1   5       61.05       62.77      3.59 o 
  -4  -1   5       73.91       86.07      4.12 o 
  -3  -1   5       16.80       16.47      2.22 o 
  -2  -1   5     1030.79     1087.07     21.51 o 
  -1  -1   5       95.41       89.36      2.43 o 
   0  -1   5      571.24      598.22     11.87 o 
   1  -1   5      395.31      390.26      8.87 o 
   2  -1   5       52.74       47.50      1.52 o 
   3  -1   5       57.58       59.82      2.11 o 
   4  -1   5       11.02       10.35      1.52 o 
   5  -1   5       13.33       11.26      1.52 o 
   6  -1   5        5.91        6.90      1.98 o 
   7  -1   5        2.01        3.80      3.17 o 
   8  -1   5        0.30        1.27      3.17 o 
  -8   0   5        3.75        2.54      3.17 o 
  -7   0   5        7.43        8.87      3.80 o 
  -6   0   5      238.97      246.54     10.77 o 
  -5   0   5       13.99       12.99      2.85 o 
  -4   0   5       41.23       40.29      3.80 o 
  -3   0   5        2.42        1.90      0.90 o 
  -2   0   5       23.07       20.30      1.34 o 
  -1   0   5      596.76      551.09     11.20 o 
   0   0   5        3.88        3.80      0.45 o 
   1   0   5      745.59      709.21     13.87 o 
   2   0   5      261.75      264.66      5.77 o 
   3   0   5      228.49      228.60      5.59 o 
   4   0   5        0.54       -0.51      1.05 o 
   5   0   5        0.23        1.01      1.27 o 
   6   0   5       16.94       13.31      3.17 o 
   7   0   5        0.00        1.27      3.17 o 
   8   0   5        0.17       -3.80      2.54 o 
  -8   1   5       10.81       11.41      4.44 o 
  -6   1   5       19.10       22.82      3.80 o 
  -5   1   5       61.28       56.47      3.59 o 
  -4   1   5       73.93       82.13      3.59 o 
  -3   1   5       16.84       15.32      1.34 o 
  -2   1   5     1030.64     1094.26     23.45 o 
  -1   1   5       95.12       88.62      2.43 o 
   0   1   5      571.25      585.41     11.63 o 
   1   1   5      395.26      387.08      7.83 o 
   2   1   5       52.66       48.17      1.63 o 
   3   1   5       57.67       57.02      2.85 o 
   4   1   5       11.03        9.51      1.52 o 
   5   1   5       13.32       11.41      1.52 o 
   6   1   5        5.91        6.97      2.54 o 
   7   1   5        2.02        3.80      3.17 o 
   8   1   5        0.30        1.90      3.17 o 
  -5   2   5       92.92       98.97      4.03 o 
  -4   2   5      252.59      256.80      6.94 o 
  -3   2   5      308.75      291.91      7.17 o 
  -2   2   5       24.62       27.94      1.79 o 
  -1   2   5      258.56      267.02     11.72 o 
   0   2   5        9.25       10.27      0.57 o 
   1   2   5       27.92       34.41      1.90 o 
   2   2   5        4.00        4.32      0.57 o 
   3   2   5       44.98       49.68      1.98 o 
   4   2   5       57.12       58.31      2.43 o 
   5   2   5       35.60       34.22      3.80 o 
   6   2   5        3.75        6.97      2.54 o 
   7   2   5       15.68       22.18      3.80 o 
   8   2   5        2.01        2.54      3.17 o 
  -5   3   5      175.01      174.29      8.24 o 
  -4   3   5       64.60       68.45      4.44 o 
  -3   3   5      504.65      489.60     10.76 o 
  -2   3   5      151.33      154.27      4.12 o 
  -1   3   5      583.83      569.77     16.48 o 
   0   3   5      139.02      150.21      5.07 o 
   1   3   5      120.68      129.29      4.44 o 
   2   3   5      379.39      407.45      8.48 o 
   3   3   5      292.87      286.80      6.68 o 
   4   3   5        0.76        0.32      0.90 o 
   5   3   5      140.46      137.53      6.97 o 
   6   3   5       17.18       13.31      3.17 o 
   7   3   5       41.73       42.46      5.07 o 
  -5   4   5       44.32       57.04      5.07 o 
  -4   4   5      301.78      299.78     11.41 o 
  -3   4   5       56.26       56.91      1.76 o 
  -2   4   5       17.37       19.35      3.49 o 
  -1   4   5      252.76      245.03      6.04 o 
   0   4   5      825.05      822.65     23.45 o 
   1   4   5      985.25     1003.27     27.89 o 
   2   4   5        0.22       -0.32      0.45 o 
   3   4   5      598.35      583.41     12.52 o 
   4   4   5      168.32      174.29      6.97 o 
   5   4   5      144.37      148.30      6.97 o 
   6   4   5       12.29       12.68      3.17 o 
   7   4   5       33.42       24.72      4.44 o 
  -5   5   5       30.54       25.35      3.80 o 
  -4   5   5       26.73       26.62      3.17 o 
  -3   5   5      169.98      183.75      3.99 o 
  -2   5   5      180.90      201.92      5.38 o 
  -1   5   5      744.97      787.79     22.82 o 
   0   5   5      159.82      143.53      4.10 o 
   1   5   5      795.53      811.24     23.45 o 
   2   5   5      443.92      486.74     14.58 o 
   3   5   5      174.35      192.04      6.97 o 
   4   5   5        5.79        5.70      1.90 o 
   5   5   5       22.08       20.91      3.17 o 
   6   5   5       48.35       43.10      4.44 o 
   7   5   5        0.37       -1.90      2.54 o 
  -5   6   5       15.92       15.21      3.17 o 
  -4   6   5      134.24      139.32      4.69 o 
  -3   6   5      129.20      129.37      3.40 o 
  -2   6   5       18.97       22.83      1.79 o 
  -1   6   5      247.21      242.90     14.89 o 
   0   6   5       70.67       87.27     11.09 o 
   1   6   5       77.08       77.46      3.16 o 
   2   6   5        4.81        5.07      1.27 o 
   3   6   5       29.88       36.76      3.17 o 
   4   6   5       44.36       47.53      3.17 o 
   5   6   5       18.44       20.91      2.54 o 
   6   6   5        0.99       -0.63      1.90 o 
  -5   7   5        9.54        9.51      3.17 o 
  -4   7   5       18.33       14.66      3.17 o 
  -3   7   5       40.07       39.71      2.19 o 
  -2   7   5      277.60      273.99      5.72 o 
  -1   7   5       47.86       49.70      2.43 o 
   0   7   5       81.77       87.05      3.16 o 
   1   7   5      103.10      107.76      3.63 o 
   2   7   5        4.09        3.38      1.27 o 
   3   7   5       56.14       57.69      3.26 o 
   4   7   5       19.93       19.95      4.75 o 
   5   7   5        7.29        5.28      1.90 o 
   6   7   5        4.54        5.70      5.07 o 
   7   7   5        1.65       -0.63      4.44 o 
  -5   8   5        0.44       -2.85      1.90 o 
  -4   8   5       31.57       30.13      2.69 o 
  -3   8   5       16.77       14.80      1.46 o 
  -2   8   5       10.26        6.19      1.10 o 
  -1   8   5       50.33       51.99      2.58 o 
   0   8   5       98.25      119.68      5.07 o 
   1   8   5      156.75      151.15      6.02 o 
   2   8   5       46.18       51.02      2.77 o 
   3   8   5       34.87       32.61      2.69 o 
   4   8   5        3.56        7.61      3.80 o 
   5   8   5       19.71       17.75      5.70 o 
   6   8   5       36.97       29.79      6.34 o 
   7   8   5        8.51        8.24      5.70 o 
  -4   9   5      175.72      180.39      6.04 o 
  -3   9   5        1.79        3.46      1.19 o 
  -2   9   5       42.80       45.27      2.89 o 
  -1   9   5       11.59       15.33      1.63 o 
   0   9   5       73.75       67.14      3.16 o 
   1   9   5       27.78       31.10      2.20 o 
   2   9   5       15.56       16.11      1.70 o 
   3   9   5       81.78       74.79      7.61 o 
   4   9   5       28.71       34.86      5.70 o 
   5   9   5       41.32       39.93      6.97 o 
   6   9   5        5.32        9.51      5.07 o 
   7   9   5        6.59        5.70      5.07 o 
  -4  10   5       15.53       12.18      2.24 o 
  -3  10   5        0.16        4.82      1.30 o 
  -2  10   5       26.48       28.52      2.05 o 
  -1  10   5       15.26       14.53      2.11 o 
   0  10   5       30.55       36.14      4.75 o 
   1  10   5       54.93       61.89      3.26 o 
   2  10   5       91.75       91.90      7.61 o 
   3  10   5       59.34       55.14      6.97 o 
   4  10   5        6.09        7.61      4.44 o 
   5  10   5       23.08       20.91      5.70 o 
   6  10   5        3.92       -5.07      4.44 o 
  -4  11   5        3.93        5.70      2.24 o 
  -3  11   5        0.34        1.69      1.46 o 
  -2  11   5      158.96      173.66      4.73 o 
  -1  11   5       29.30       33.40      2.58 o 
   0  11   5        3.51        3.25      1.63 o 
   1  11   5       92.94       98.87      7.61 o 
   2  11   5        0.75        1.27      3.17 o 
   3  11   5       21.13       18.38      5.07 o 
   4  11   5       12.16       17.75      5.70 o 
   5  11   5        8.15       13.31      5.07 o 
   6  11   5        6.79        9.51      5.07 o 
  -4  12   5        8.49        7.43      2.43 o 
  -3  12   5       46.55       49.80      6.97 o 
  -2  12   5       28.92       25.07      2.23 o 
  -1  12   5       34.94       41.20      5.07 o 
   0  12   5        8.86       10.77      3.80 o 
   1  12   5        2.46       -2.54      3.17 o 
   2  12   5       59.64       50.07      6.34 o 
   3  12   5       14.07       16.48      5.07 o 
   4  12   5       12.57       12.68      5.07 o 
   5  12   5        7.73        9.51      5.07 o 
   6  12   5       14.53       14.58      5.70 o 
  -4  13   5      123.36      128.02      8.87 o 
  -3  13   5      133.30      131.27      4.91 o 
  -2  13   5      133.66      128.79      6.65 o 
  -1  13   5      161.74      143.87      8.87 o 
   0  13   5       15.74       16.48      4.44 o 
   1  13   5      104.14      103.31      8.24 o 
   2  13   5       35.07       34.86      6.34 o 
   3  13   5       32.39       32.96      6.34 o 
   4  13   5        8.10       15.21      5.07 o 
   5  13   5        9.63        8.24      5.07 o 
  -4  14   5       10.13       11.41      4.44 o 
  -3  14   5       69.86       56.72      4.41 o 
  -2  14   5       82.80       77.11      4.93 o 
  -1  14   5      198.67      186.33     10.14 o 
   0  14   5      181.81      196.47     10.77 o 
   1  14   5      221.22      218.02     12.04 o 
   2  14   5       72.17       60.84      7.61 o 
   3  14   5       85.07       91.90      9.51 o 
   4  14   5       11.30       11.41      5.70 o 
   5  14   5       24.69       25.98      6.34 o 
  -4  15   5        6.63        0.00      3.80 o 
  -3  15   5       16.46       19.12      3.34 o 
  -2  15   5        0.61        0.63      3.17 o 
  -1  15   5       86.96       69.72      6.97 o 
   0  15   5       50.28       41.20      6.34 o 
   1  15   5       91.95       73.52      7.61 o 
   2  15   5       72.24       75.42      8.24 o 
   3  15   5       59.32       46.27      7.61 o 
   4  15   5       30.91       25.35      6.34 o 
  -4  16   5        3.95       -1.90      3.80 o 
  -3  16   5        0.86       -1.61      2.20 o 
  -2  16   5        4.24        3.12      2.89 o 
  -1  16   5       10.71        7.61      3.80 o 
   0  16   5        0.57        2.54      3.80 o 
   1  16   5       18.97       19.01      5.07 o 
   2  16   5        6.40       10.77      5.07 o 
   3  16   5       29.15       30.42      6.34 o 
   4  16   5        5.77        1.27      4.44 o 
  -4  17   5        4.65        5.07      5.07 o 
  -3  17   5        2.12        2.49      3.49 o 
  -2  17   5        2.91        6.34      3.80 o 
  -1  17   5        1.76        0.00      3.17 o 
   0  17   5        5.63       15.84      5.07 o 
   1  17   5        2.72        1.27      3.80 o 
   2  17   5       12.88       10.77      5.07 o 
   3  17   5        1.41        0.63      4.44 o 
  -3  18   5       15.21       19.01      5.70 o 
  -2  18   5       29.83       48.17      6.34 o 
  -1  18   5        3.38        6.97      3.80 o 
   0  18   5       12.41       13.31      5.07 o 
   1  18   5        0.82        2.54      4.44 o 
   2  18   5        9.83       11.41      5.07 o 
  -2 -18   6        2.22        6.34      3.17 o 
  -1 -18   6       12.93       15.84      3.17 o 
   0 -18   6        0.18        0.63      1.90 o 
  -3 -17   6        9.86       12.04      3.80 o 
  -2 -17   6        0.01        2.54      2.54 o 
  -1 -17   6       19.77       25.35      3.80 o 
   0 -17   6       52.44       65.28      5.07 o 
   1 -17   6       20.32       25.35      3.80 o 
   2 -17   6        9.77       10.77      2.54 o 
  -4 -16   6       26.56       36.76      5.07 o 
  -3 -16   6        3.11        1.27      2.54 o 
  -2 -16   6       16.27       19.01      3.80 o 
  -1 -16   6        8.99       16.48      3.17 o 
   0 -16   6        5.82        5.70      2.54 o 
   1 -16   6       14.54       14.58      3.17 o 
   2 -16   6        0.95        1.90      2.54 o 
   3 -16   6       29.75       34.86      3.80 o 
  -5 -15   6        1.70        0.63      2.54 o 
  -4 -15   6        0.17        3.17      2.54 o 
  -3 -15   6        0.16        1.27      2.54 o 
  -2 -15   6        0.65       -1.27      1.90 o 
  -1 -15   6       10.39        8.24      2.54 o 
   0 -15   6       30.73       32.32      3.80 o 
   1 -15   6       25.89       24.08      3.17 o 
   2 -15   6       52.05       55.14      4.44 o 
   3 -15   6       26.53       24.72      3.80 o 
   4 -15   6        4.46        5.07      2.54 o 
  -6 -14   6       11.84       14.21      3.17 o 
  -5 -14   6        0.25       -0.81      1.52 o 
  -4 -14   6        2.39        2.54      2.54 o 
  -3 -14   6        1.44        0.63      2.54 o 
  -2 -14   6       37.66       40.56      4.44 o 
  -1 -14   6        9.06       10.77      2.54 o 
   0 -14   6       24.09       21.55      3.17 o 
   1 -14   6       25.88       28.52      3.17 o 
   2 -14   6        1.46        2.54      1.90 o 
   3 -14   6        1.04        1.90      2.54 o 
   4 -14   6        2.17        3.17      2.54 o 
  -6 -13   6        3.53        1.11      1.63 o 
  -5 -13   6        8.19       10.98      1.98 o 
  -4 -13   6       23.67       25.14      2.11 o 
  -3 -13   6       12.79       12.68      3.17 o 
  -2 -13   6        0.47       -2.54      1.90 o 
  -1 -13   6        5.40        3.17      1.90 o 
   0 -13   6       21.99       25.35      3.17 o 
   1 -13   6        8.51       11.41      2.54 o 
   2 -13   6       18.58       16.48      2.54 o 
   3 -13   6       15.38       19.01      3.17 o 
   4 -13   6       13.20       15.21      3.17 o 
   5 -13   6        7.96        6.97      3.17 o 
  -7 -12   6        3.93        4.01      1.98 o 
  -6 -12   6       11.87       11.61      2.11 o 
  -5 -12   6       17.93       16.04      2.11 o 
  -4 -12   6        1.91        1.36      1.52 o 
  -3 -12   6       54.18       44.28      4.75 o 
  -2 -12   6      163.83      155.91      6.97 o 
  -1 -12   6       61.79       62.11      4.44 o 
   0 -12   6       93.29       98.24      5.07 o 
   1 -12   6        5.32        3.80      1.90 o 
   2 -12   6       35.82       36.13      3.17 o 
   3 -12   6       26.08       29.79      3.17 o 
   4 -12   6        6.89        6.72      1.79 o 
   5 -12   6        9.42        8.23      5.39 o 
  -7 -11   6        6.84        7.75      1.98 o 
  -6 -11   6        8.76        8.87      1.98 o 
  -5 -11   6        1.48       -0.63      2.54 o 
  -4 -11   6      339.59      353.43      8.93 o 
  -3 -11   6       15.39       12.25      4.12 o 
  -2 -11   6       30.21       29.15      3.17 o 
  -1 -11   6       99.24      100.77      5.07 o 
   0 -11   6      270.40      255.41      8.87 o 
   1 -11   6       50.92       54.51      3.80 o 
   2 -11   6        1.35        1.90      1.90 o 
   3 -11   6       13.94       13.24      3.80 o 
   4 -11   6        4.52        6.11      2.22 o 
   5 -11   6        5.35        5.14      1.98 o 
   6 -11   6        1.78        0.95      1.79 o 
  -7 -10   6       11.14       10.50      2.54 o 
  -6 -10   6       51.72       57.15      8.87 o 
  -5 -10   6       47.31       56.30      3.50 o 
  -4 -10   6       69.01       73.66      3.34 o 
  -3 -10   6       40.45       53.24      4.44 o 
  -2 -10   6      312.76      290.96     11.41 o 
  -1 -10   6        0.77        1.27      1.27 o 
   0 -10   6       64.63       61.48      3.17 o 
   1 -10   6       69.25       72.25      3.80 o 
   2 -10   6        6.30        6.04      1.34 o 
   3 -10   6       25.19       26.63      2.24 o 
   4 -10   6       14.70       13.16      1.98 o 
   5 -10   6       13.31       12.68      2.24 o 
   6 -10   6        9.88        6.83      4.44 o 
  -7  -9   6       11.90        9.05      2.43 o 
  -6  -9   6       91.39       99.15      7.29 o 
  -5  -9   6       32.07       34.56      5.39 o 
  -4  -9   6        2.98        1.90      1.34 o 
  -3  -9   6       44.64       36.76      3.80 o 
  -2  -9   6       24.45       26.67      2.22 o 
  -1  -9   6       27.94       28.52      2.54 o 
   0  -9   6       58.86       56.41      3.17 o 
   1  -9   6        3.05        3.17      0.90 o 
   2  -9   6      204.61      211.05      7.61 o 
   3  -9   6       12.95       16.29      1.98 o 
   4  -9   6        2.94        0.81      1.52 o 
   5  -9   6       13.57       15.02      2.11 o 
   6  -9   6       12.69        6.83      1.98 o 
  -8  -8   6        9.33        9.03      2.58 o 
  -7  -8   6        5.46        4.93      1.98 o 
  -6  -8   6        2.95        4.30      1.98 o 
  -5  -8   6       23.43       22.89      2.43 o 
  -4  -8   6       58.38       58.03      2.89 o 
  -3  -8   6        8.19        3.17      1.58 o 
  -2  -8   6      481.30      468.42     10.08 o 
  -1  -8   6        2.89        3.11      0.95 o 
   0  -8   6       26.17       27.48      1.52 o 
   1  -8   6       19.71       19.10      1.34 o 
   2  -8   6      100.37      102.67      3.34 o 
   3  -8   6        6.04        8.11      1.52 o 
   4  -8   6       22.27       21.36      2.11 o 
   5  -8   6       10.45        9.43      1.98 o 
   6  -8   6        1.29       -0.72      1.52 o 
  -8  -7   6        1.25        2.32      1.98 o 
  -7  -7   6        2.10        4.01      1.98 o 
  -6  -7   6        2.86        1.90      1.98 o 
  -5  -7   6        0.29        0.18      1.52 o 
  -4  -7   6       54.49       50.40      2.69 o 
  -3  -7   6       79.82       79.86      4.44 o 
  -2  -7   6        3.10        2.40      0.52 o 
  -1  -7   6      151.60      151.48      3.04 o 
   0  -7   6      305.16      324.74      8.87 o 
   1  -7   6       85.68       87.46      3.80 o 
   2  -7   6       51.47       53.40      2.43 o 
   3  -7   6       29.37       36.78      4.44 o 
   4  -7   6        1.73        0.63      1.13 o 
   5  -7   6        3.15        0.72      1.52 o 
   6  -7   6        4.68        3.24      1.98 o 
   7  -7   6        5.99        7.53      1.98 o 
  -8  -6   6        0.86        2.18      1.98 o 
  -7  -6   6        2.10        0.32      1.79 o 
  -6  -6   6       11.05        9.88      2.24 o 
  -5  -6   6        0.23        1.09      1.52 o 
  -4  -6   6        0.32        1.27      1.34 o 
  -3  -6   6       30.19       36.76      1.98 o 
  -2  -6   6       16.31       15.84      0.92 o 
  -1  -6   6      224.25      222.30      3.99 o 
   0  -6   6      255.96      298.23      6.72 o 
   1  -6   6      112.69      110.29      3.14 o 
   2  -6   6        8.55        9.20      1.34 o 
   3  -6   6       15.02       15.66      1.52 o 
   4  -6   6       54.59       55.59      2.85 o 
   5  -6   6        1.99        1.74      1.63 o 
   6  -6   6        6.41        8.49      3.17 o 
   7  -6   6        0.21        1.20      1.98 o 
  -8  -5   6        0.66        3.49      2.24 o 
  -7  -5   6        7.10        7.95      3.49 o 
  -6  -5   6        0.51        0.63      2.54 o 
  -5  -5   6        1.55       -0.32      1.58 o 
  -4  -5   6        6.49        7.61      1.19 o 
  -3  -5   6       19.51       31.99      4.44 o 
  -2  -5   6      338.20      385.17      6.70 o 
  -1  -5   6      210.24      228.41      5.47 o 
   0  -5   6       10.27        6.97      1.27 o 
   1  -5   6      348.54      350.25      7.38 o 
   2  -5   6       72.49       80.33      6.02 o 
   3  -5   6       75.08       75.68      6.65 o 
   4  -5   6        0.51        0.25      1.27 o 
   5  -5   6        3.96        3.98      1.52 o 
   6  -5   6        5.15        4.58      1.98 o 
   7  -5   6        3.55        5.21      1.98 o 
  -8  -4   6       15.90       11.66      2.69 o 
  -7  -4   6       15.36       18.12      2.89 o 
  -6  -4   6       58.58       63.92      3.79 o 
  -5  -4   6       17.68       19.52      1.68 o 
  -4  -4   6        5.14        3.93      0.92 o 
  -3  -4   6       44.39       50.12      1.83 o 
  -2  -4   6        2.78        4.25      0.73 o 
  -1  -4   6      297.12      318.64      5.60 o 
   0  -4   6        2.87        3.17      0.45 o 
   1  -4   6      513.66      536.36     10.97 o 
   2  -4   6      340.18      341.56      7.58 o 
   3  -4   6      170.79      166.88      4.56 o 
   4  -4   6       10.63       10.01      1.52 o 
   5  -4   6        9.36        7.85      1.52 o 
   6  -4   6        3.18        1.35      1.63 o 
   7  -4   6        0.75        2.54      3.17 o 
  -8  -3   6        1.60        4.32      2.43 o 
  -7  -3   6        1.70       -0.07      1.98 o 
  -6  -3   6        1.59        2.54      1.79 o 
  -5  -3   6       13.84       11.29      1.62 o 
  -4  -3   6       65.63       67.91      3.14 o 
  -3  -3   6       76.89       74.15      4.44 o 
  -2  -3   6      917.86     1029.26     29.15 o 
  -1  -3   6      350.02      337.23      7.17 o 
   0  -3   6      473.96      479.74      9.63 o 
   1  -3   6      184.50      184.22      4.24 o 
   2  -3   6      292.82      316.46      7.13 o 
   3  -3   6      125.54      131.27      3.79 o 
   4  -3   6       55.75       62.86      2.69 o 
   5  -3   6       90.04       97.02      3.63 o 
   6  -3   6       12.75       10.04      1.98 o 
   7  -3   6       12.63        6.97      3.80 o 
  -8  -2   6        9.50        8.56      2.69 o 
  -7  -2   6       40.57       35.03      4.12 o 
  -6  -2   6       28.48       25.04      2.69 o 
  -5  -2   6       49.77       45.69      4.12 o 
  -4  -2   6      109.52      108.06      4.03 o 
  -3  -2   6      713.06      724.80     15.24 o 
  -2  -2   6      763.43      819.80     16.58 o 
  -1  -2   6     1117.11     1096.76     21.51 o 
   0  -2   6     1554.03     1737.68     33.15 o 
   1  -2   6      495.48      492.05     10.08 o 
   2  -2   6       29.04       30.37      1.58 o 
   3  -2   6       22.10       22.99      2.85 o 
   4  -2   6       26.45       25.41      1.98 o 
   5  -2   6       34.14       31.18      2.43 o 
   6  -2   6        3.50        3.80      2.54 o 
   7  -2   6       20.58       19.65      3.80 o 
  -8  -1   6        5.47        3.80      2.43 o 
  -7  -1   6       63.21       56.64      4.24 o 
  -6  -1   6        5.04        3.17      2.54 o 
  -5  -1   6      500.39      499.76     36.44 o 
  -4  -1   6      690.69      724.53     15.69 o 
  -3  -1   6     1176.49     1189.31     23.75 o 
  -2  -1   6       13.15       12.78      2.54 o 
  -1  -1   6     2632.30     2596.29     49.52 o 
   0  -1   6      262.88      294.47      6.04 o 
   1  -1   6      987.50     1026.42     20.15 o 
   2  -1   6       82.90       90.17      3.80 o 
   3  -1   6      169.43      190.52      4.87 o 
   4  -1   6       84.70       85.86      3.04 o 
   5  -1   6       21.59       20.03      2.54 o 
   6  -1   6        1.68       -1.27      2.54 o 
   7  -1   6       10.53        8.87      3.17 o 
  -8   0   6       15.56       13.94      4.44 o 
  -7   0   6      187.76      200.91     10.14 o 
  -6   0   6        0.86        1.90      2.54 o 
  -5   0   6      540.75      549.05     16.80 o 
  -4   0   6        1.24        1.65      1.05 o 
  -3   0   6     2084.91     2096.18     41.00 o 
  -2   0   6        0.97        0.63      0.57 o 
  -1   0   6     1969.63     1997.48     38.31 o 
   0   0   6     2408.67     2573.80     49.06 o 
   1   0   6     1308.75     1366.17     26.43 o 
   2   0   6       17.59       16.92      1.05 o 
   3   0   6      461.53      496.64     10.73 o 
   4   0   6       33.49       33.98      1.98 o 
   5   0   6       23.53       22.82      3.17 o 
   6   0   6       13.34       11.41      3.17 o 
   7   0   6        4.82       -1.90      3.17 o 
  -6   1   6        5.00        5.70      3.17 o 
  -5   1   6      500.08      502.70     12.10 o 
  -4   1   6      690.65      709.24     15.69 o 
  -3   1   6     1177.36     1180.95     23.97 o 
  -2   1   6       13.15       12.42      2.85 o 
  -1   1   6     2632.07     2584.61     49.51 o 
   0   1   6      262.84      288.27      6.04 o 
   1   1   6      987.12     1056.38     20.15 o 
   2   1   6       82.93       87.84      2.43 o 
   3   1   6      169.66      177.50      5.39 o 
   4   1   6       84.59       69.72      4.44 o 
   5   1   6       21.54       24.72      3.17 o 
   6   1   6        1.68        0.00      2.54 o 
   7   1   6       10.53       14.58      3.80 o 
  -5   2   6       49.94       48.54      3.14 o 
  -4   2   6      109.46      114.89      4.24 o 
  -3   2   6      712.48      709.84     15.24 o 
  -2   2   6      763.32      827.39     19.01 o 
  -1   2   6     1117.41     1088.49     21.28 o 
   0   2   6     1553.89     1715.51     33.15 o 
   1   2   6      495.77      482.94     14.58 o 
   2   2   6       28.89       29.28      1.13 o 
   3   2   6       22.06       22.41      1.58 o 
   4   2   6       26.49       29.15      3.17 o 
   5   2   6       34.13       31.06      3.80 o 
   6   2   6        3.49        4.44      2.54 o 
   7   2   6       20.59       16.48      3.80 o 
  -5   3   6       13.88        8.87      2.54 o 
  -4   3   6       65.68       69.09      4.75 o 
  -3   3   6       76.75       79.22      3.14 o 
  -2   3   6      917.91     1035.33     17.24 o 
  -1   3   6      350.59      330.65      7.38 o 
   0   3   6      473.91      472.17     13.94 o 
   1   3   6      183.97      189.50      6.34 o 
   2   3   6      292.91      309.92     10.14 o 
   3   3   6      125.79      125.49      5.70 o 
   4   3   6       55.64       55.14      3.80 o 
   5   3   6       89.95       90.63      5.70 o 
   6   3   6       12.72        6.34      2.54 o 
   7   3   6       12.64       12.04      3.80 o 
  -5   4   6       17.66       16.48      3.17 o 
  -4   4   6        5.12        5.07      1.90 o 
  -3   4   6       44.65       47.53      3.17 o 
  -2   4   6        2.75        2.85      0.90 o 
  -1   4   6      296.62      310.87      7.58 o 
   0   4   6        2.86        3.17      1.27 o 
   1   4   6      514.04      527.94     15.84 o 
   2   4   6      340.16      340.97     10.77 o 
   3   4   6      170.64      179.36      6.97 o 
   4   4   6       10.61       10.14      1.90 o 
   5   4   6        9.41        7.61      2.54 o 
   6   4   6        3.18        2.54      2.54 o 
   7   4   6        0.74       -3.17      2.54 o 
  -5   5   6        1.54        2.54      1.90 o 
  -4   5   6        6.50        2.54      1.90 o 
  -3   5   6       19.51       32.96      3.17 o 
  -2   5   6      338.24      373.33      8.96 o 
  -1   5   6      209.99      240.84      8.24 o 
   0   5   6       10.25        5.70      1.27 o 
   1   5   6      348.87      346.04     10.77 o 
   2   5   6       72.45       81.12      3.80 o 
   3   5   6       74.92       72.88      4.44 o 
   4   5   6        0.51       -1.90      1.27 o 
   5   5   6        4.00        0.63      1.90 o 
   6   5   6        5.18        5.07      2.54 o 
   7   5   6        3.54        3.17      3.17 o 
  -5   6   6        0.22        2.54      2.54 o 
  -4   6   6        0.32        2.54      1.90 o 
  -3   6   6       30.26       34.22      2.24 o 
  -2   6   6       16.29       16.45      2.22 o 
  -1   6   6      224.17      221.19      7.61 o 
   0   6   6      256.02      308.57      7.46 o 
   1   6   6      112.71      103.94      4.44 o 
   2   6   6        8.56        6.34      1.27 o 
   3   6   6       15.01       10.77      1.90 o 
   4   6   6       54.63       53.87      3.80 o 
   5   6   6        1.98        1.27      1.90 o 
   6   6   6        6.41        5.07      2.54 o 
  -5   7   6        0.29       -1.90      1.90 o 
  -4   7   6       54.49       51.34      5.07 o 
  -3   7   6       79.78       73.87      3.34 o 
  -2   7   6        3.09        3.05      1.90 o 
  -1   7   6      151.77      151.22      6.34 o 
   0   7   6      305.21      325.90      8.21 o 
   1   7   6       85.50       90.93      3.63 o 
   2   7   6       51.48       53.21      2.85 o 
   3   7   6       29.33       37.39      3.17 o 
   4   7   6        1.72        1.90      1.90 o 
   5   7   6        3.13        3.17      1.90 o 
   7   7   6        6.00        5.70      5.07 o 
  -5   8   6       23.51       19.65      3.80 o 
  -4   8   6       58.34       50.07      5.07 o 
  -3   8   6        8.16        9.18      1.86 o 
  -2   8   6      481.36      463.10     10.97 o 
  -1   8   6        2.90        2.03      1.05 o 
   0   8   6       26.18       27.90      2.11 o 
   1   8   6       19.67       15.82      5.07 o 
   2   8   6      100.40      104.38      9.51 o 
   3   8   6        5.99        5.93      1.63 o 
   4   8   6       22.30       24.68      2.27 o 
   5   8   6       10.49       12.04      5.07 o 
   6   8   6        1.28       -0.63      5.07 o 
  -5   9   6       32.05       40.56      5.07 o 
  -4   9   6        2.98       -0.63      1.90 o 
  -3   9   6       44.62       44.60      2.56 o 
  -2   9   6       24.44       26.62      3.17 o 
  -1   9   6       27.98       30.80      2.43 o 
   0   9   6       58.89       60.18      3.16 o 
   1   9   6        3.06        4.53      1.27 o 
   2   9   6      204.65      221.45      8.24 o 
   3   9   6       12.95       16.01      2.20 o 
   4   9   6        2.94        1.90      4.44 o 
   5   9   6       13.52       12.04      5.07 o 
   6   9   6       12.69       10.14      5.70 o 
  -5  10   6       47.34       52.60      6.34 o 
  -4  10   6       68.91       73.52      4.03 o 
  -3  10   6       40.44       45.60      2.67 o 
  -2  10   6      312.79      290.27     10.77 o 
  -1  10   6        0.76        1.27      1.13 o 
   0  10   6       64.64       57.73      3.26 o 
   1  10   6       69.14       71.92      3.34 o 
   2  10   6        6.29        3.80      3.80 o 
   3  10   6       25.18       29.15      5.70 o 
   4  10   6       14.70       10.77      5.07 o 
   5  10   6       13.30       13.94      5.70 o 
   6  10   6        9.89       10.77      5.70 o 
  -5  11   6        1.47       -2.54      3.17 o 
  -4  11   6      339.59      356.27     10.28 o 
  -3  11   6       15.36       17.66      1.93 o 
  -2  11   6       30.11       29.07      3.17 o 
  -1  11   6       99.24      103.56      4.41 o 
   0  11   6      270.41      256.83      7.46 o 
   1  11   6       50.91       52.60      6.34 o 
   2  11   6        1.37       -3.80      3.17 o 
   3  11   6       13.90       17.75      5.70 o 
   4  11   6        4.52        4.44      4.44 o 
   5  11   6        5.34        1.27      5.07 o 
   6  11   6        1.79        2.54      5.07 o 
  -4  12   6        1.91        1.58      2.24 o 
  -3  12   6       54.23       56.41      3.58 o 
  -2  12   6      163.81      159.15      5.77 o 
  -1  12   6       61.80       63.85      3.96 o 
   0  12   6       93.30       88.73      7.61 o 
   1  12   6        5.29        5.70      3.80 o 
   2  12   6       35.80       35.49      5.70 o 
   3  12   6       26.07       32.96      6.34 o 
   4  12   6        6.91       10.14      5.07 o 
   5  12   6        9.43       12.68      5.70 o 
  -4  13   6       23.69       28.90      3.34 o 
  -3  13   6       12.79       14.22      2.89 o 
  -2  13   6        0.47        6.34      3.17 o 
  -1  13   6        5.45        4.44      3.80 o 
   0  13   6       21.98       27.89      5.07 o 
   1  13   6        8.50        2.54      4.44 o 
   2  13   6       18.59       19.01      5.70 o 
   3  13   6       15.39       14.58      5.07 o 
   4  13   6       13.20       11.41      5.07 o 
   5  13   6        7.95        7.61      5.07 o 
  -4  14   6        2.40        2.88      2.43 o 
  -3  14   6        1.46        1.27      3.80 o 
  -2  14   6       37.66       43.73      5.70 o 
  -1  14   6        9.05        6.97      3.80 o 
   0  14   6       24.09       11.41      4.44 o 
   1  14   6       25.88       21.55      5.70 o 
   2  14   6        1.46       -0.63      4.44 o 
   3  14   6        1.04       -5.70      4.44 o 
   4  14   6        2.17        1.27      4.44 o 
  -4  15   6        0.17       -3.17      3.80 o 
  -3  15   6        0.16       -1.90      3.80 o 
  -2  15   6        0.66        1.27      3.17 o 
  -1  15   6       10.39        8.24      3.80 o 
   0  15   6       30.73       25.98      5.07 o 
   1  15   6       25.90       23.45      5.07 o 
   2  15   6       52.05       53.87      7.61 o 
   3  15   6       26.54       27.89      6.34 o 
   4  15   6        4.46        0.63      4.44 o 
  -4  16   6       26.57       34.22      6.34 o 
  -2  16   6       16.27       12.04      3.80 o 
  -1  16   6        9.02        8.87      3.80 o 
   0  16   6        5.81        6.97      4.44 o 
   1  16   6       14.57       19.65      5.07 o 
   2  16   6        0.94       11.41      5.07 o 
   3  16   6       29.70       36.76      6.97 o 
  -2  17   6        0.01       -1.27      3.17 o 
  -1  17   6       19.70       20.28      5.07 o 
   0  17   6       52.46       67.18      7.61 o 
   1  17   6       20.33       16.48      5.07 o 
   2  17   6        9.76        6.34      4.44 o 
  -2  18   6        2.22        3.17      3.80 o 
  -1  18   6       12.96       12.04      4.44 o 
   0  18   6        0.18       -0.63      3.80 o 
   1  18   6       17.30       15.21      5.07 o 
  -3 -17   7        0.72        2.54      2.54 o 
  -2 -17   7       34.99       48.17      5.07 o 
  -1 -17   7        2.16        6.34      2.54 o 
   0 -17   7        0.07       -1.27      1.90 o 
   1 -17   7        0.63        3.17      2.54 o 
  -4 -16   7        1.50        1.27      2.54 o 
  -3 -16   7        4.69        9.51      3.17 o 
  -2 -16   7        0.14        3.17      2.54 o 
  -1 -16   7        2.49        1.90      2.54 o 
   0 -16   7        4.49       12.04      3.80 o 
   1 -16   7        7.56        5.07      2.54 o 
   2 -16   7       29.20       31.69      3.80 o 
  -5 -15   7        4.20        5.07      3.17 o 
  -4 -15   7        0.69       -1.27      2.54 o 
  -3 -15   7        6.27        4.44      3.17 o 
  -2 -15   7       43.08       50.70      5.07 o 
  -1 -15   7        2.28        3.17      2.54 o 
   0 -15   7        3.37        5.07      2.54 o 
   1 -15   7       10.69       10.14      2.54 o 
   2 -15   7        1.98       -0.63      1.90 o 
   3 -15   7        4.96        8.87      2.54 o 
  -5 -14   7        3.64        1.27      2.54 o 
  -4 -14   7       60.90       63.38      6.34 o 
  -3 -14   7        6.76        4.44      3.17 o 
  -2 -14   7        2.99       -1.27      1.90 o 
  -1 -14   7       11.91       10.14      2.54 o 
   0 -14   7        8.69       13.94      2.54 o 
   1 -14   7        7.75        6.97      2.54 o 
   2 -14   7       44.63       41.83      3.80 o 
   3 -14   7        4.01        8.24      2.54 o 
   4 -14   7       18.61       31.69      3.80 o 
  -6 -13   7       75.58       77.94      4.10 o 
  -5 -13   7        2.19        5.07      3.17 o 
  -4 -13   7       35.65       35.49      4.44 o 
  -3 -13   7        8.72        7.61      2.54 o 
  -2 -13   7       24.79       19.65      3.17 o 
  -1 -13   7       10.31        6.97      2.54 o 
   0 -13   7      189.63      185.06      7.61 o 
   1 -13   7        6.90        5.70      2.54 o 
   2 -13   7       20.75       24.72      3.17 o 
   3 -13   7        0.48        1.90      2.54 o 
   4 -13   7       28.50       29.79      3.80 o 
   5 -13   7        0.64       -2.54      2.54 o 
  -6 -12   7       24.58       19.80      3.80 o 
  -5 -12   7       16.92       15.48      4.44 o 
  -4 -12   7       53.89       64.01      5.70 o 
  -3 -12   7        3.59        4.44      2.54 o 
  -2 -12   7      363.42      323.86     12.04 o 
  -1 -12   7        6.71        5.70      1.90 o 
   0 -12   7       12.12       17.11      2.54 o 
   1 -12   7        5.83        2.54      1.90 o 
   2 -12   7      121.20      129.92      5.70 o 
   3 -12   7        0.45        5.07      2.54 o 
   4 -12   7        0.96        1.27      2.54 o 
   5 -12   7        7.31        6.65      2.24 o 
  -7 -11   7       21.00       14.17      2.58 o 
  -6 -11   7        3.18        3.66      1.98 o 
  -5 -11   7       22.35       20.10      2.58 o 
  -4 -11   7       51.28       41.49      3.49 o 
  -3 -11   7       80.17       88.10      5.70 o 
  -2 -11   7       37.30       46.90      4.44 o 
  -1 -11   7      103.49       93.80      5.07 o 
   0 -11   7      258.85      249.08      8.87 o 
   1 -11   7       47.17       53.24      3.17 o 
   2 -11   7        1.43        2.54      1.90 o 
   3 -11   7       16.75       16.64      1.98 o 
   4 -11   7        5.59        4.12      1.79 o 
   5 -11   7        2.16       -0.95      1.79 o 
  -7 -10   7        8.93        8.69      2.85 o 
  -6 -10   7       12.40       12.06      2.11 o 
  -5 -10   7       40.70       36.95      3.04 o 
  -4 -10   7      213.61      217.00     13.63 o 
  -3 -10   7       60.29       50.07      4.44 o 
  -2 -10   7       27.64       25.35      3.17 o 
  -1 -10   7       95.67       86.83      4.44 o 
   0 -10   7      106.46      101.40      5.07 o 
   1 -10   7       84.35       95.70      4.44 o 
   2 -10   7        5.75        5.07      1.34 o 
   3 -10   7       43.06       39.38      3.49 o 
   4 -10   7        5.18        6.76      1.98 o 
   5 -10   7        0.13       -2.22      1.79 o 
   6 -10   7        2.15        1.83      1.98 o 
  -7  -9   7        9.09        5.96      2.11 o 
  -6  -9   7       35.75       36.97      3.34 o 
  -5  -9   7       42.46       45.22      3.49 o 
  -4  -9   7       11.34        9.91      1.63 o 
  -3  -9   7       92.77       91.56      3.34 o 
  -2  -9   7      193.92      179.99      7.61 o 
  -1  -9   7       60.44       62.74      3.80 o 
   0  -9   7       75.85       65.91      3.80 o 
   1  -9   7        4.98        5.26      2.22 o 
   2  -9   7       48.40       47.76     11.72 o 
   3  -9   7       31.22       33.49      2.43 o 
   4  -9   7       26.53       28.77      2.43 o 
   5  -9   7       10.86        9.03      3.80 o 
   6  -9   7        1.25        2.61      2.22 o 
  -8  -8   7        2.17        2.54      2.54 o 
  -7  -8   7        3.36       -0.77      1.98 o 
  -6  -8   7       12.37       12.31      2.43 o 
  -5  -8   7       15.49       17.31      2.43 o 
  -4  -8   7        3.12        2.85      2.85 o 
  -3  -8   7      124.22      128.53      4.24 o 
  -2  -8   7       21.52       21.57      1.63 o 
  -1  -8   7      278.10      263.65      8.87 o 
   0  -8   7        1.39        2.54      0.90 o 
   1  -8   7      162.12      161.94      4.48 o 
   2  -8   7       10.53        9.05      1.34 o 
   3  -8   7       26.49       36.82      4.75 o 
   4  -8   7       66.39       69.16      3.50 o 
   5  -8   7        4.89        3.17      1.79 o 
   6  -8   7        2.70        1.27      2.54 o 
  -8  -7   7        4.12        7.03      2.43 o 
  -7  -7   7        7.84        6.22      2.43 o 
  -6  -7   7        8.26        7.70      1.98 o 
  -5  -7   7        1.68        1.81      1.52 o 
  -4  -7   7        3.31        5.07      1.34 o 
  -3  -7   7        7.59        9.11      1.52 o 
  -2  -7   7      157.78      149.82      3.50 o 
  -1  -7   7       72.88       74.79      2.43 o 
   0  -7   7      337.35      336.58      7.62 o 
   1  -7   7      142.69      133.73      5.07 o 
   2  -7   7        0.93        1.77      1.05 o 
   3  -7   7       67.51       80.80      6.02 o 
   4  -7   7       23.08       22.38      2.11 o 
   5  -7   7        7.12        5.49      1.98 o 
   6  -7   7       15.42       16.52      3.17 o 
  -8  -6   7       19.84       19.54      6.02 o 
  -7  -6   7        7.17        5.39      4.12 o 
  -6  -6   7       74.72       79.97      4.24 o 
  -5  -6   7       11.66        9.05      1.79 o 
  -4  -6   7       22.53       21.92      1.98 o 
  -3  -6   7       10.94       10.57      1.10 o 
  -2  -6   7       84.57       87.06      2.30 o 
  -1  -6   7        3.95        4.26      0.95 o 
   0  -6   7        0.63        0.21      0.57 o 
   1  -6   7       16.42       15.27      3.17 o 
   2  -6   7      260.00      278.05      6.68 o 
   3  -6   7       17.59       18.10      2.54 o 
   4  -6   7       18.85       21.00      4.75 o 
   5  -6   7       25.79       23.74      2.43 o 
   6  -6   7        0.45       -0.79      3.17 o 
   7  -6   7        0.08       -1.90      2.54 o 
  -8  -5   7       25.00       31.85      5.07 o 
  -7  -5   7       37.36       41.76      7.29 o 
  -6  -5   7       42.19       48.46      3.79 o 
  -5  -5   7       48.98       49.71      2.67 o 
  -4  -5   7       12.11       15.91      1.66 o 
  -3  -5   7       42.76       44.17      1.83 o 
  -2  -5   7      117.99      109.55      2.82 o 
  -1  -5   7       15.62       15.17      0.92 o 
   0  -5   7      112.27      109.88      5.07 o 
   1  -5   7       60.45       57.69      3.49 o 
   2  -5   7       78.26       79.31      2.89 o 
   3  -5   7       32.85       32.87      2.85 o 
   4  -5   7        1.87        1.27      3.80 o 
   5  -5   7        5.74        6.03      2.54 o 
   6  -5   7       36.67       43.10      5.07 o 
   7  -5   7        2.11        5.07      3.17 o 
  -8  -4   7        4.67        3.42      3.49 o 
  -7  -4   7       42.13       41.20      3.79 o 
  -6  -4   7        2.99        5.70      2.24 o 
  -5  -4   7        5.68        5.27      1.39 o 
  -4  -4   7       45.07       51.53      2.56 o 
  -3  -4   7       43.37       51.35      2.43 o 
  -2  -4   7       74.33       77.13      2.20 o 
  -1  -4   7       88.74       75.80      2.24 o 
   0  -4   7      130.50      161.10      4.44 o 
   1  -4   7      110.52      114.99      3.34 o 
   2  -4   7       77.82       79.06      3.49 o 
   3  -4   7       94.16       94.28      3.34 o 
   4  -4   7      119.26      129.29      4.10 o 
   5  -4   7       21.29       21.47      2.11 o 
   6  -4   7        1.74       -1.27      2.54 o 
   7  -4   7        2.40        3.17      3.17 o 
  -8  -3   7        2.11        2.54      2.54 o 
  -7  -3   7       23.93       19.46      2.69 o 
  -6  -3   7       73.49       77.80      4.24 o 
  -5  -3   7       78.15       78.47      3.04 o 
  -4  -3   7       44.07       44.75      2.89 o 
  -3  -3   7       53.65       60.27      4.75 o 
  -2  -3   7        7.53        8.24      0.90 o 
  -1  -3   7      316.01      332.25      7.17 o 
   0  -3   7      285.09      302.90      6.49 o 
   1  -3   7      566.84      581.53     11.87 o 
   2  -3   7      178.75      190.88      4.87 o 
   3  -3   7      227.92      238.68      5.77 o 
   4  -3   7       17.69       19.33      1.63 o 
   5  -3   7       52.05       53.63      3.04 o 
   6  -3   7        0.55       -1.90      2.54 o 
   7  -3   7       13.66       12.04      3.80 o 
  -8  -2   7        0.05        0.00      2.24 o 
  -7  -2   7       35.29       33.70      3.59 o 
  -6  -2   7       39.29       40.08      3.49 o 
  -5  -2   7      137.44      132.49      4.93 o 
  -4  -2   7       26.94       33.15      2.54 o 
  -3  -2   7      614.15      634.43     13.44 o 
  -2  -2   7      922.90      923.74     18.37 o 
  -1  -2   7      965.44      999.40     19.49 o 
   0  -2   7      204.51      231.57      6.97 o 
   1  -2   7      671.62      729.41     14.32 o 
   2  -2   7       19.32       20.12      1.52 o 
   3  -2   7      313.39      341.24      7.76 o 
   4  -2   7       89.45       92.73      3.16 o 
   5  -2   7       89.87       83.66      6.34 o 
   6  -2   7       38.93       38.66      4.44 o 
   7  -2   7       25.07       20.91      4.44 o 
  -8  -1   7        1.41        2.85      2.24 o 
  -7  -1   7       28.21       19.65      4.44 o 
  -6  -1   7       26.34       29.26      5.07 o 
  -5  -1   7      173.08      174.31      5.83 o 
  -4  -1   7       10.04        9.05      1.34 o 
  -3  -1   7      350.32      348.69      8.07 o 
  -2  -1   7      195.10      206.21      6.97 o 
  -1  -1   7      589.61      617.21     12.55 o 
   0  -1   7       62.82       75.75      2.24 o 
   1  -1   7      390.63      418.71      8.73 o 
   2  -1   7      972.03     1039.39     20.36 o 
   3  -1   7      170.26      176.00      4.41 o 
   4  -1   7       14.26       15.21      2.54 o 
   5  -1   7       79.74       84.29      6.34 o 
   6  -1   7       16.62       12.68      3.80 o 
   7  -1   7       10.64        8.24      3.80 o 
  -8   0   7        2.17        3.80      2.69 o 
  -7   0   7       22.66       27.89      4.44 o 
  -6   0   7        4.14        5.70      1.79 o 
  -5   0   7       25.97       26.91      2.43 o 
  -4   0   7       21.77       19.67      1.79 o 
  -3   0   7       27.49       34.65      3.80 o 
  -2   0   7      720.51      826.18     16.80 o 
  -1   0   7       23.51       28.22      1.52 o 
   0   0   7        0.77        1.06      0.57 o 
   1   0   7      199.99      215.50      4.87 o 
   2   0   7       69.89       78.47      2.58 o 
   3   0   7       76.81       70.88      2.58 o 
   4   0   7        0.07        0.00      1.90 o 
   5   0   7       12.95       10.77      3.17 o 
   6   0   7       13.71        9.51      3.17 o 
   7   0   7        2.76       -0.63      2.54 o 
  -7   1   7       28.23       38.66      5.07 o 
  -6   1   7       26.36       25.37      2.69 o 
  -5   1   7      173.32      185.79      9.19 o 
  -4   1   7       10.04        8.66      1.34 o 
  -3   1   7      349.82      335.27      8.07 o 
  -2   1   7      195.15      213.70      5.38 o 
  -1   1   7      590.06      619.96     12.77 o 
   0   1   7       62.89       75.67      2.11 o 
   1   1   7      391.07      415.83      8.48 o 
   2   1   7      971.85     1020.26     20.36 o 
   3   1   7      169.99      175.56      6.97 o 
   4   1   7       14.24       13.31      2.54 o 
   5   1   7       79.82       96.97      6.34 o 
   6   1   7       16.63       15.21      3.80 o 
   7   1   7       10.63        6.97      3.17 o 
  -6   2   7       39.30       41.50      5.39 o 
  -5   2   7      137.31      137.63      8.56 o 
  -4   2   7       26.96       28.87      2.24 o 
  -3   2   7      614.32      623.07     13.66 o 
  -2   2   7      922.98      916.41     38.03 o 
  -1   2   7      966.23      969.01     19.49 o 
   0   2   7      204.44      236.73      5.32 o 
   1   2   7      670.73      701.02     14.07 o 
   2   2   7       19.32       16.48      1.90 o 
   3   2   7      313.89      348.58     11.41 o 
   4   2   7       89.53       86.19      5.07 o 
   5   2   7       89.93       84.93      5.70 o 
   6   2   7       38.88       31.06      4.44 o 
   7   2   7       25.03       19.01      3.80 o 
  -6   3   7       73.55       71.62      5.70 o 
  -5   3   7       78.25       89.36      6.34 o 
  -4   3   7       44.09       52.96      2.89 o 
  -3   3   7       53.80       60.17      4.12 o 
  -2   3   7        7.52        8.88      0.92 o 
  -1   3   7      315.31      336.23     10.77 o 
   0   3   7      285.07      299.14      9.51 o 
   1   3   7      567.50      562.16     17.11 o 
   2   3   7      178.63      189.50      6.97 o 
   3   3   7      228.07      239.57      8.87 o 
   4   3   7       17.69       18.38      2.54 o 
   5   3   7       51.97       47.53      4.44 o 
   6   3   7        0.55       -1.27      2.54 o 
   7   3   7       13.71       13.94      3.80 o 
  -6   4   7        3.01        5.70      3.17 o 
  -5   4   7        5.68        6.97      2.54 o 
  -4   4   7       45.07       40.56      3.80 o 
  -3   4   7       43.33       43.10      3.80 o 
  -2   4   7       74.34       78.16      4.44 o 
  -1   4   7       88.77       77.32      3.80 o 
   0   4   7      130.49      152.74      5.70 o 
   1   4   7      110.64      111.55      5.07 o 
   2   4   7       77.82       74.79      3.80 o 
   3   4   7       94.02       94.43      5.07 o 
   4   4   7      119.24      119.78      5.70 o 
   5   4   7       21.40       17.11      3.17 o 
   6   4   7        1.74        2.54      2.54 o 
   7   4   7        2.39       -1.27      2.54 o 
  -6   5   7       42.22       39.93      5.07 o 
  -5   5   7       48.92       50.07      5.07 o 
  -4   5   7       12.13       12.04      2.54 o 
  -3   5   7       42.91       41.83      3.80 o 
  -2   5   7      117.96      112.11      6.65 o 
  -1   5   7       15.53       13.12      2.85 o 
   0   5   7      112.23      115.98      5.07 o 
   1   5   7       60.26       51.97      3.17 o 
   2   5   7       78.33       79.86      4.44 o 
   3   5   7       32.96       31.06      3.17 o 
   4   5   7        1.86        4.44      1.90 o 
   5   5   7        5.73        5.07      2.54 o 
   6   5   7       36.69       32.32      3.80 o 
   7   5   7        2.12        3.17      2.54 o 
  -6   6   7       74.74       78.59      6.97 o 
  -5   6   7       11.66       10.77      3.17 o 
  -4   6   7       22.56       22.18      3.17 o 
  -3   6   7       10.99        9.51      1.90 o 
  -2   6   7       84.60       90.24      6.97 o 
  -1   6   7        3.88        2.39      2.22 o 
   0   6   7        0.61        0.51      1.05 o 
   1   6   7       16.51       15.84      1.90 o 
   2   6   7      259.99      280.13      9.51 o 
   3   6   7       17.52       20.91      2.54 o 
   4   6   7       18.88       20.28      2.54 o 
   5   6   7       25.81       22.82      3.17 o 
   6   6   7        0.45       -1.27      2.54 o 
  -6   7   7        8.28       10.14      3.80 o 
  -5   7   7        1.71       -1.27      2.54 o 
  -4   7   7        3.29        4.44      2.54 o 
  -3   7   7        7.60        6.97      2.54 o 
  -2   7   7      157.78      147.39      4.93 o 
  -1   7   7       72.80       68.90      3.34 o 
   0   7   7      337.42      339.15     14.58 o 
   1   7   7      142.77      133.49      6.97 o 
   2   7   7        0.93        1.90      1.27 o 
   3   7   7       67.53       76.69      4.44 o 
   4   7   7       23.09       25.35      3.17 o 
   5   7   7        7.11        6.97      2.54 o 
  -6   8   7       12.37       10.14      3.80 o 
  -5   8   7       15.46        9.51      3.17 o 
  -4   8   7        3.14       -2.85      1.90 o 
  -3   8   7      124.39      119.78      6.34 o 
  -2   8   7       21.50       18.40      2.24 o 
  -1   8   7      277.97      263.37      7.30 o 
   0   8   7        1.41        1.27      1.13 o 
   1   8   7      162.17      165.42      5.27 o 
   2   8   7       10.57       14.58      1.75 o 
   3   8   7       26.50       33.58      5.07 o 
   4   8   7       66.41       72.83      3.91 o 
   5   8   7        4.85       -1.90      4.44 o 
   6   8   7        2.71        5.70      5.07 o 
  -5   9   7       42.54       41.83      5.07 o 
  -4   9   7       11.29       11.41      3.17 o 
  -3   9   7       92.70       90.00      5.70 o 
  -2   9   7      193.92      188.66      6.04 o 
  -1   9   7       60.47       61.64      3.50 o 
   0   9   7       75.87       71.84      3.63 o 
   1   9   7        4.99        3.80      3.80 o 
   2   9   7       48.48       50.21      5.39 o 
   3   9   7       31.11       34.21      5.07 o 
   4   9   7       26.55       29.79      6.34 o 
   5   9   7       10.91       12.04      5.70 o 
   6   9   7        1.25        4.44      5.07 o 
  -5  10   7       40.76       36.13      5.07 o 
  -4  10   7      213.65      217.39     10.14 o 
  -3  10   7       60.17       58.31      5.07 o 
  -2  10   7       27.56       28.52      3.17 o 
  -1  10   7       95.66       93.65      4.12 o 
   0  10   7      106.52       99.00      4.22 o 
   1  10   7       84.43       84.93      3.83 o 
   2  10   7        5.78        2.54      1.90 o 
   3  10   7       43.01       38.66      6.97 o 
   4  10   7        5.18        6.97      5.07 o 
   5  10   7        0.12       -2.54      4.44 o 
   6  10   7        2.16        6.34      5.07 o 
  -5  11   7       22.28       18.38      4.44 o 
  -4  11   7       51.31       47.53      5.70 o 
  -3  11   7       80.30       78.59      6.34 o 
  -2  11   7       37.32       37.93      3.14 o 
  -1  11   7      103.55      105.21      4.41 o 
   0  11   7      258.86      251.51      7.46 o 
   1  11   7       47.05       53.87      6.34 o 
   2  11   7        1.44       -3.80      3.80 o 
   3  11   7       16.80       15.21      5.07 o 
   4  11   7        5.62       -2.54      4.44 o 
   5  11   7        2.16       -2.54      4.44 o 
  -5  12   7       16.97       13.31      4.44 o 
  -4  12   7       53.92       60.21      6.34 o 
  -3  12   7        3.55        6.97      3.17 o 
  -2  12   7      363.45      340.69      9.38 o 
  -1  12   7        6.75        7.48      2.22 o 
   0  12   7       12.13       19.01      4.44 o 
   1  12   7        5.88        6.34      4.44 o 
   2  12   7      121.26      125.49     10.77 o 
   3  12   7        0.45       -5.07      3.80 o 
   4  12   7        0.96        2.54      4.44 o 
   5  12   7        7.29        9.51      5.07 o 
  -5  13   7        2.18        0.63      3.80 o 
  -4  13   7       35.62       29.79      5.07 o 
  -3  13   7        8.77        3.17      3.17 o 
  -2  13   7       24.81       20.78      3.17 o 
  -1  13   7       10.24        9.51      3.80 o 
   0  13   7      189.63      193.30     11.41 o 
   1  13   7        6.89        5.70      4.44 o 
   2  13   7       20.75       14.58      5.07 o 
   3  13   7        0.48        3.17      5.07 o 
   4  13   7       28.51       28.52      6.34 o 
   5  13   7        0.64       -3.80      4.44 o 
  -4  14   7       60.91       69.08      6.97 o 
  -2  14   7        2.98        1.90      3.17 o 
  -1  14   7       11.92        9.51      3.80 o 
   0  14   7        8.70        9.51      3.80 o 
   1  14   7        7.74        5.70      4.44 o 
   2  14   7       44.63       41.83      6.34 o 
   3  14   7        4.00        1.27      4.44 o 
   4  14   7       18.61       21.55      5.70 o 
  -2  15   7       43.08       50.70      6.34 o 
  -1  15   7        2.28        1.90      3.17 o 
   0  15   7        3.38        3.17      3.80 o 
   1  15   7       10.71       14.58      4.44 o 
   2  15   7        1.99        5.07      5.07 o 
   3  15   7        4.94        9.51      5.07 o 
  -2  16   7        0.14        0.63      3.17 o 
  -1  16   7        2.47        2.54      3.17 o 
   0  16   7        4.50        3.17      3.80 o 
   1  16   7        7.56       12.68      4.44 o 
   2  16   7       29.20       34.22      6.34 o 
   3  16   7        5.66        1.90      4.44 o 
  -2  17   7       35.01       41.83      6.34 o 
  -1  17   7        2.18        7.61      4.44 o 
   0  17   7        0.08        3.80      3.80 o 
   1  17   7        0.62        3.80      3.80 o 
   2  17   7        2.01        0.00      3.80 o 
  -1  18   7        1.47        4.44      3.80 o 
   0  18   7        6.97        8.24      4.44 o 
  -1 -17   8       12.36       22.18      3.80 o 
   0 -17   8        0.08        0.00      2.54 o 
  -3 -16   8        5.76        6.34      3.17 o 
  -2 -16   8        1.07        3.80      2.54 o 
  -1 -16   8        2.38        6.34      2.54 o 
   0 -16   8       52.94       55.14      5.07 o 
   1 -16   8        3.28        7.61      2.54 o 
   2 -16   8        0.51        2.54      1.90 o 
  -4 -15   8        3.31        0.00      2.54 o 
  -3 -15   8        3.07        5.70      3.17 o 
  -2 -15   8       24.71       24.72      3.80 o 
  -1 -15   8        7.09        8.87      2.54 o 
   0 -15   8        6.91        6.34      2.54 o 
   1 -15   8        2.07        4.44      2.54 o 
   2 -15   8       14.32       17.75      3.17 o 
   3 -15   8        4.42        5.70      2.54 o 
  -5 -14   8        7.92       12.04      3.80 o 
  -4 -14   8       28.34       29.15      4.44 o 
  -3 -14   8        2.72        1.27      2.54 o 
  -2 -14   8       17.03       21.55      3.80 o 
  -1 -14   8        2.52        0.63      1.90 o 
   0 -14   8        0.26        1.90      2.54 o 
   1 -14   8        4.97       10.14      2.54 o 
   2 -14   8        8.45       14.58      2.54 o 
   3 -14   8        0.34        2.54      2.54 o 
  -5 -13   8        2.97        2.54      2.54 o 
  -4 -13   8        5.70        5.07      3.17 o 
  -3 -13   8       21.40       26.62      3.80 o 
  -2 -13   8       15.32       20.91      3.80 o 
  -1 -13   8       36.40       32.96      3.80 o 
   0 -13   8        0.90        1.90      1.90 o 
   1 -13   8       29.73       29.15      3.17 o 
   2 -13   8       32.74       37.39      3.80 o 
   3 -13   8       10.29        7.61      2.54 o 
   4 -13   8        6.78        3.80      2.54 o 
  -6 -12   8       60.61       66.55      6.97 o 
  -5 -12   8        6.49        4.44      3.17 o 
  -4 -12   8        2.53        2.54      3.17 o 
  -3 -12   8       32.86       32.96      4.44 o 
  -2 -12   8       27.82       20.91      3.17 o 
  -1 -12   8       76.25       60.84      4.44 o 
   0 -12   8       67.60       57.04      4.44 o 
   1 -12   8       67.96       60.84      4.44 o 
   2 -12   8        1.78        3.80      1.90 o 
   3 -12   8       22.53       21.55      3.17 o 
   4 -12   8       20.15       22.82      3.80 o 
  -6 -11   8       11.90       11.42      3.49 o 
  -5 -11   8       19.84       22.82      4.44 o 
  -4 -11   8      164.15      173.66      8.87 o 
  -3 -11   8       48.55       48.17      5.07 o 
  -2 -11   8      261.95      236.40      9.51 o 
  -1 -11   8       38.59       32.32      3.17 o 
   0 -11   8       54.64       49.43      3.80 o 
   1 -11   8       19.41       17.75      2.54 o 
   2 -11   8      135.21      125.49      5.70 o 
   3 -11   8       11.98        6.34      2.54 o 
   4 -11   8       11.15       10.75      1.98 o 
   5 -11   8        5.77        6.02      2.24 o 
  -7 -10   8       22.42       18.90      2.89 o 
  -6 -10   8        9.06       12.36      2.43 o 
  -5 -10   8       38.89       42.70      4.75 o 
  -4 -10   8       32.03       28.52      4.44 o 
  -3 -10   8       58.49       52.60      4.44 o 
  -2 -10   8       84.12       78.59      5.07 o 
  -1 -10   8       31.70       25.35      3.17 o 
   0 -10   8      194.54      177.46      6.97 o 
   1 -10   8       87.63       84.93      4.44 o 
   2 -10   8      200.47      197.11      7.61 o 
   3 -10   8       34.26       36.14      2.69 o 
   4 -10   8       31.57       33.70      2.69 o 
   5 -10   8       24.41       22.41      3.49 o 
  -7  -9   8       10.37        9.69      3.49 o 
  -6  -9   8        9.22        8.72      2.11 o 
  -5  -9   8       38.58       35.44      3.80 o 
  -4  -9   8        4.56        4.89      1.52 o 
  -3  -9   8       43.72       44.36      4.44 o 
  -2  -9   8      175.80      190.77      7.61 o 
  -1  -9   8      124.34      114.71      5.07 o 
   0  -9   8      190.62      179.36      6.97 o 
   1  -9   8      101.69       99.23      3.34 o 
   2  -9   8       11.35       13.51      1.52 o 
   3  -9   8       59.38       62.39      3.34 o 
   4  -9   8       70.77       80.65     11.72 o 
   5  -9   8       16.40       15.30      3.17 o 
   6  -9   8        5.17        4.12      2.24 o 
  -7  -8   8        1.78        2.04      1.98 o 
  -6  -8   8       29.60       22.18      2.89 o 
  -5  -8   8        6.82        9.11      1.98 o 
  -4  -8   8      481.93      486.74     16.48 o 
  -3  -8   8       42.51       42.46      3.80 o 
  -2  -8   8      176.75      169.22      6.97 o 
  -1  -8   8       30.65       32.32      3.17 o 
   0  -8   8      785.22      807.68     21.23 o 
   1  -8   8        4.45        4.18      2.54 o 
   2  -8   8        2.00        1.65      1.05 o 
   3  -8   8       47.17       46.13      2.85 o 
   4  -8   8       29.81       31.10      2.43 o 
   5  -8   8        9.56        5.81      2.54 o 
   6  -8   8        0.31        0.00      1.79 o 
  -8  -7   8       22.99       15.84      3.80 o 
  -7  -7   8       33.62       40.95      3.79 o 
  -6  -7   8      183.02      188.70      7.29 o 
  -5  -7   8      170.54      193.76      6.23 o 
  -4  -7   8      365.72      365.69     13.31 o 
  -3  -7   8      367.54      348.82      8.48 o 
  -2  -7   8      600.09      558.99     17.75 o 
  -1  -7   8      226.18      216.77      8.56 o 
   0  -7   8       21.71       19.97      1.79 o 
   1  -7   8       54.96       58.38      2.43 o 
   2  -7   8       56.65       58.33      2.58 o 
   3  -7   8       52.75       59.59      2.89 o 
   4  -7   8       36.63       40.45      4.44 o 
   5  -7   8        6.27        4.58      1.98 o 
   6  -7   8       24.22       18.38      3.80 o 
  -8  -6   8       69.48       73.87      7.92 o 
  -7  -6   8      134.97      158.40      9.51 o 
  -6  -6   8       52.41       55.43      3.79 o 
  -5  -6   8      402.76      403.45     10.52 o 
  -4  -6   8      238.63      247.17     10.14 o 
  -3  -6   8      303.18      289.58      5.97 o 
  -2  -6   8        3.45        3.42      1.05 o 
  -1  -6   8      103.71      103.82      5.39 o 
   0  -6   8       74.35       81.76      3.80 o 
   1  -6   8       61.21       65.15      2.43 o 
   2  -6   8        2.57        0.63      1.05 o 
   3  -6   8       85.77       94.17      4.44 o 
   4  -6   8        3.29        1.81      1.52 o 
   5  -6   8       25.97       20.84      2.24 o 
   6  -6   8        0.78        3.80      3.17 o 
  -8  -5   8        1.45        1.77      2.22 o 
  -7  -5   8      132.39      135.86      6.04 o 
  -6  -5   8       23.39       25.72      2.89 o 
  -5  -5   8      163.97      168.59      5.83 o 
  -4  -5   8      125.92      134.68      3.77 o 
  -3  -5   8      168.00      164.25      4.03 o 
  -2  -5   8        4.36        4.31      1.47 o 
  -1  -5   8       65.35       56.41      3.17 o 
   0  -5   8       13.35       13.69      1.34 o 
   1  -5   8        5.30        6.40      0.90 o 
   2  -5   8        6.49        7.05      2.54 o 
   3  -5   8       51.37       54.53      2.58 o 
   4  -5   8       88.85       97.02      9.51 o 
   5  -5   8       30.59       31.69      4.44 o 
   6  -5   8        0.11        1.27      2.54 o 
  -8  -4   8        2.45        2.22      2.24 o 
  -7  -4   8       37.60       39.18      3.79 o 
  -6  -4   8        6.43        3.68      2.72 o 
  -5  -4   8       78.49       77.58      4.44 o 
  -4  -4   8       15.13       13.90      3.58 o 
  -3  -4   8       44.64       47.90      2.69 o 
  -2  -4   8       16.38       13.63      1.34 o 
  -1  -4   8       97.02       94.13      3.14 o 
   0  -4   8      177.40      184.94      6.02 o 
   1  -4   8      180.64      178.89      4.41 o 
   2  -4   8      137.08      142.77      6.65 o 
   3  -4   8       69.71       74.79      3.04 o 
   4  -4   8        1.75        0.00      1.90 o 
   5  -4   8       57.84       50.70      5.07 o 
   6  -4   8        1.09        5.07      3.17 o 
  -8  -3   8        0.13       -0.32      2.24 o 
  -7  -3   8       14.41       21.41      4.12 o 
  -6  -3   8        1.12       -1.52      1.85 o 
  -5  -3   8       51.53       61.58      3.59 o 
  -4  -3   8       87.92       93.20      3.79 o 
  -3  -3   8      168.59      162.25      4.69 o 
  -2  -3   8      113.46      114.14      3.59 o 
  -1  -3   8      208.60      214.88      8.56 o 
   0  -3   8      302.93      325.61      7.29 o 
   1  -3   8      150.13      146.11      3.79 o 
   2  -3   8        1.11        0.00      0.90 o 
   3  -3   8       89.76       95.85      3.04 o 
   4  -3   8        1.68        1.27      1.90 o 
   5  -3   8       28.78       32.96      4.44 o 
   6  -3   8       34.99       34.86      4.44 o 
   7  -3   8       12.76        7.61      3.17 o 
  -8  -2   8       17.15       15.01      2.89 o 
  -7  -2   8        1.05        3.49      2.24 o 
  -6  -2   8       15.33       11.44      2.24 o 
  -5  -2   8       70.04       71.76      3.59 o 
  -4  -2   8      140.84      149.26      4.93 o 
  -3  -2   8      167.23      162.15      6.02 o 
  -2  -2   8       72.53       73.27      2.69 o 
  -1  -2   8       93.86       92.96      5.39 o 
   0  -2   8       23.48       21.24      1.34 o 
   1  -2   8       25.18       22.41      1.58 o 
   2  -2   8        0.11        0.32      0.95 o 
   3  -2   8        4.11        6.30      1.27 o 
   4  -2   8       50.61       48.17      4.44 o 
   5  -2   8        4.43        1.90      2.54 o 
   6  -2   8        2.21       -1.90      2.54 o 
   7  -2   8        0.64        0.63      3.17 o 
  -8  -1   8       11.42       11.73      3.80 o 
  -7  -1   8        2.52        1.90      3.17 o 
  -6  -1   8        6.54        7.53      1.98 o 
  -5  -1   8       10.48       10.81      1.79 o 
  -4  -1   8       27.19       25.61      2.43 o 
  -3  -1   8      209.47      207.91      5.83 o 
  -2  -1   8      259.72      289.47      6.72 o 
  -1  -1   8      408.72      420.67      9.18 o 
   0  -1   8      109.38      108.70      3.49 o 
   1  -1   8      172.79      186.28      4.41 o 
   2  -1   8      154.31      168.46      4.41 o 
   3  -1   8       17.59       18.38      2.54 o 
   4  -1   8       18.07       19.65      3.17 o 
   5  -1   8        8.00        9.51      3.17 o 
   6  -1   8        5.06        0.63      3.17 o 
   7  -1   8        2.23        2.54      3.17 o 
  -8   0   8       15.02       22.18      5.07 o 
  -7   0   8        3.40        6.97      3.17 o 
  -6   0   8        4.31        0.95      1.79 o 
  -5   0   8        6.34        7.29      1.79 o 
  -4   0   8        5.40        7.38      1.52 o 
  -3   0   8      188.36      194.57      5.38 o 
  -2   0   8        1.57        2.85      0.95 o 
  -1   0   8      591.02      584.41     12.10 o 
   0   0   8     1037.01     1106.75     21.95 o 
   1   0   8      467.06      489.57     10.28 o 
   2   0   8       14.25       13.94      1.90 o 
   3   0   8       82.73       82.39      5.07 o 
   4   0   8      250.75      268.72     10.77 o 
   5   0   8        9.54        7.61      3.17 o 
   6   0   8        0.09       -3.17      2.54 o 
   7   0   8       14.29        5.70      3.17 o 
  -7   1   8        2.53        0.00      3.17 o 
  -6   1   8        6.53        8.56      2.24 o 
  -5   1   8       10.46        8.29      1.79 o 
  -4   1   8       27.15       26.09      2.43 o 
  -3   1   8      209.41      212.38      5.83 o 
  -2   1   8      259.69      277.09     11.09 o 
  -1   1   8      408.52      422.82      9.18 o 
   0   1   8      109.34      105.39      3.80 o 
   1   1   8      173.04      173.02      6.97 o 
   2   1   8      154.28      164.15      6.97 o 
   3   1   8       17.48       20.28      2.54 o 
   4   1   8       18.12       17.75      3.17 o 
   5   1   8        8.04        8.24      3.17 o 
   6   1   8        5.08        4.44      3.17 o 
   7   1   8        2.24        2.54      2.54 o 
  -6   2   8       15.32       14.70      6.02 o 
  -5   2   8       70.10       68.17      3.59 o 
  -4   2   8      140.90      151.74      6.34 o 
  -3   2   8      167.23      167.36      4.93 o 
  -2   2   8       72.55       71.73      2.89 o 
  -1   2   8       93.76      100.52      2.89 o 
   0   2   8       23.56       21.55      1.90 o 
   1   2   8       25.28       19.65      1.90 o 
   2   2   8        0.11        0.63      1.27 o 
   3   2   8        4.06        2.54      1.90 o 
   4   2   8       50.56       43.10      3.80 o 
   5   2   8        4.43        6.97      2.54 o 
   6   2   8        2.21        3.80      3.17 o 
   7   2   8        0.65        1.27      3.17 o 
  -6   3   8        1.11       -1.90      2.54 o 
  -5   3   8       51.48       52.05      3.49 o 
  -4   3   8       87.91       88.45      3.79 o 
  -3   3   8      168.54      167.01      4.93 o 
  -2   3   8      113.45      115.10      3.59 o 
  -1   3   8      208.89      209.34      5.14 o 
   0   3   8      302.94      320.06     10.77 o 
   1   3   8      149.89      141.33      5.70 o 
   2   3   8        1.10        1.27      1.27 o 
   3   3   8       89.73       92.53      5.07 o 
   4   3   8        1.70        0.63      1.90 o 
   5   3   8       28.88       25.98      3.80 o 
   6   3   8       34.98       35.49      4.44 o 
   7   3   8       12.73       13.31      3.80 o 
  -6   4   8        6.43        2.54      4.44 o 
  -5   4   8       78.49       80.49      6.34 o 
  -4   4   8       15.16       12.68      2.54 o 
  -3   4   8       44.69       51.34      3.80 o 
  -2   4   8       16.40       12.68      1.52 o 
  -1   4   8       96.93       89.36      4.44 o 
   0   4   8      177.44      174.92      6.97 o 
   1   4   8      180.46      180.63      6.97 o 
   2   4   8      137.03      147.67      6.34 o 
   3   4   8       69.85       75.42      4.44 o 
   4   4   8        1.75       -1.90      1.90 o 
   5   4   8       57.73       57.67      4.44 o 
   6   4   8        1.08        4.44      2.54 o 
  -6   5   8       23.42       20.28      4.44 o 
  -5   5   8      163.93      167.32      8.87 o 
  -4   5   8      125.98      108.38      6.34 o 
  -3   5   8      168.11      167.95      7.61 o 
  -2   5   8        4.37        4.12      1.34 o 
  -1   5   8       65.11       53.08      8.56 o 
   0   5   8       13.36       17.11      1.90 o 
   1   5   8        5.35        5.70      1.90 o 
   2   5   8        6.48        5.70      1.90 o 
   3   5   8       51.17       57.04      3.80 o 
   4   5   8       88.87       86.19      5.07 o 
   5   5   8       30.64       28.52      3.80 o 
   6   5   8        0.10       -3.80      2.54 o 
  -6   6   8       52.36       63.38      6.34 o 
  -5   6   8      402.92      400.55     15.21 o 
  -4   6   8      238.64      237.03     10.14 o 
  -3   6   8      302.72      287.10     10.77 o 
  -2   6   8        3.52        2.15      1.90 o 
  -1   6   8      104.02      104.57      5.07 o 
   0   6   8       74.31       73.75      3.26 o 
   1   6   8       61.20       62.11      3.80 o 
   2   6   8        2.58        0.63      1.90 o 
   3   6   8       85.70       92.53      5.07 o 
   4   6   8        3.29        3.80      1.90 o 
   5   6   8       25.95       20.91      3.17 o 
   6   6   8        0.79        0.00      2.54 o 
  -6   7   8      182.99      200.27     10.77 o 
  -5   7   8      170.23      186.96      9.51 o 
  -4   7   8      365.73      354.28     13.94 o 
  -3   7   8      368.01      352.38     12.68 o 
  -2   7   8      600.01      575.71     13.21 o 
  -1   7   8      226.06      202.94      9.19 o 
   0   7   8       21.72       19.98      2.20 o 
   1   7   8       54.85       62.18      3.80 o 
   2   7   8       56.55       56.41      3.80 o 
   3   7   8       52.83       63.38      4.44 o 
   4   7   8       36.64       34.22      3.80 o 
   5   7   8        6.26        0.63      2.54 o 
   6   7   8       24.25       29.79      3.80 o 
  -6   8   8       29.59       36.13      5.70 o 
  -5   8   8        6.85        6.97      3.80 o 
  -4   8   8      481.93      467.73     17.11 o 
  -3   8   8       42.58       35.49      3.80 o 
  -2   8   8      176.67      170.54      7.92 o 
  -1   8   8       30.54       27.35      2.58 o 
   0   8   8      785.12      819.34     18.23 o 
   1   8   8        4.51        6.60      1.70 o 
   2   8   8        1.99        2.32      1.70 o 
   3   8   8       47.16       55.87      3.74 o 
   4   8   8       29.84       31.55      2.88 o 
   5   8   8        9.53       11.41      5.70 o 
   6   8   8        0.31        8.24      5.70 o 
  -6   9   8        9.22       11.41      4.44 o 
  -5   9   8       38.64       31.69      5.07 o 
  -4   9   8        4.56        5.07      3.17 o 
  -3   9   8       43.56       37.39      4.44 o 
  -2   9   8      175.83      178.51      6.04 o 
  -1   9   8      124.57      114.21      4.87 o 
   0   9   8      190.53      181.72      6.08 o 
   1   9   8      101.59      103.21     11.09 o 
   2   9   8       11.36       14.76      4.12 o 
   3   9   8       59.45       73.83     15.53 o 
   4   9   8       70.69       77.32      8.87 o 
   5   9   8       16.35       17.11      6.34 o 
   6   9   8        5.17       13.94      5.70 o 
  -6  10   8        9.04       13.31      4.44 o 
  -5  10   8       38.82       46.90      5.70 o 
  -4  10   8       32.03       22.18      4.44 o 
  -3  10   8       58.64       50.70      5.07 o 
  -2  10   8       84.11       72.34      4.24 o 
  -1  10   8       31.58       24.37      2.58 o 
   0  10   8      194.48      185.17      6.08 o 
   1  10   8       87.84       82.22      4.32 o 
   2  10   8      200.39      195.87      8.87 o 
   3  10   8       34.13       31.06      6.34 o 
   4  10   8       31.59       34.22      6.97 o 
   5  10   8       24.47       19.01      6.34 o 
  -6  11   8       11.90        3.80      3.80 o 
  -5  11   8       19.87       14.58      4.44 o 
  -4  11   8      164.12      174.29      9.51 o 
  -3  11   8       48.51       52.60      5.07 o 
  -2  11   8      262.01      252.24     10.77 o 
  -1  11   8       38.59       35.90      4.12 o 
   0  11   8       54.56       47.05      3.50 o 
   1  11   8       19.39       13.61      2.27 o 
   2  11   8      135.22      110.91      9.51 o 
   3  11   8       12.03        8.24      5.07 o 
   4  11   8       11.15        4.44      5.07 o 
   5  11   8        5.77        6.34      5.07 o 
  -5  12   8        6.49        6.97      3.80 o 
  -4  12   8        2.52        1.27      3.17 o 
  -3  12   8       32.86       32.32      4.44 o 
  -2  12   8       27.81       18.51      2.85 o 
  -1  12   8       76.25       72.73      4.24 o 
   0  12   8       67.63       68.45      6.97 o 
   1  12   8       68.00       55.14      6.97 o 
   2  12   8        1.78        4.44      4.44 o 
   3  12   8       22.48       20.91      5.70 o 
   4  12   8       20.15       22.82      6.34 o 
  -5  13   8        2.97        8.24      4.44 o 
  -4  13   8        5.66        7.61      3.80 o 
  -3  13   8       21.38       25.35      4.44 o 
  -2  13   8       15.30       19.92      2.89 o 
  -1  13   8       36.49       33.59      5.07 o 
   0  13   8        0.89       -1.90      3.17 o 
   1  13   8       29.66       26.62      5.70 o 
   2  13   8       32.75       29.79      6.34 o 
   3  13   8       10.31       13.94      5.70 o 
   4  13   8        6.79        3.17      4.44 o 
  -5  14   8        7.93       17.11      5.07 o 
  -4  14   8       28.33       30.42      5.07 o 
  -3  14   8        2.72        0.63      3.17 o 
  -2  14   8       17.01       19.65      4.44 o 
  -1  14   8        2.52        5.07      3.80 o 
   0  14   8        0.26        3.80      3.80 o 
   1  14   8        4.95       13.94      5.07 o 
   2  14   8        8.45        9.51      4.44 o 
   3  14   8        0.35        2.54      4.44 o 
  -2  15   8       24.72       20.28      4.44 o 
  -1  15   8        7.08        6.97      3.80 o 
   0  15   8        6.92        1.90      3.17 o 
   1  15   8        2.06       -2.54      3.80 o 
   2  15   8       14.33       16.48      5.07 o 
   3  15   8        4.42        1.90      4.44 o 
  -1  16   8        2.38        3.17      3.80 o 
   0  16   8       52.96       58.94      6.97 o 
   1  16   8        3.28       -1.90      3.80 o 
   2  16   8        0.51       -3.80      3.80 o 
  -1  17   8       12.36       15.21      5.07 o 
   0  17   8        0.07        0.00      3.80 o 
   1  17   8        3.75        5.70      3.80 o 
  -2 -16   9        0.19       -1.90      2.54 o 
  -1 -16   9        5.69        5.07      2.54 o 
   0 -16   9        1.68        1.27      2.54 o 
   1 -16   9        7.59       13.94      3.17 o 
  -4 -15   9        3.38        5.07      3.17 o 
  -3 -15   9        4.21        3.17      3.17 o 
  -2 -15   9        2.55       -0.63      1.90 o 
  -1 -15   9        0.28       -2.54      1.90 o 
   0 -15   9        4.54       10.77      3.17 o 
   1 -15   9        2.25        6.97      2.54 o 
   2 -15   9        0.21        3.17      2.54 o 
  -4 -14   9        2.75        1.27      2.54 o 
  -3 -14   9       14.97       16.48      3.80 o 
  -2 -14   9        4.33        4.44      2.54 o 
  -1 -14   9       23.20       25.35      3.80 o 
   0 -14   9       20.40       17.75      3.17 o 
   1 -14   9       21.48       25.98      3.80 o 
   2 -14   9        3.34        3.17      2.54 o 
   3 -14   9        8.24        8.24      2.54 o 
  -5 -13   9        2.14        3.17      3.17 o 
  -4 -13   9       49.92       56.41      5.70 o 
  -3 -13   9        1.30       -1.27      2.54 o 
  -2 -13   9       13.85       13.31      3.17 o 
  -1 -13   9       21.58       18.38      3.17 o 
   0 -13   9       12.26        8.87      2.54 o 
   1 -13   9       52.44       57.04      4.44 o 
   2 -13   9        1.09        1.27      2.54 o 
   3 -13   9       22.51       18.38      3.17 o 
  -6 -12   9       20.54       21.55      4.44 o 
  -5 -12   9        1.95        0.00      2.54 o 
  -4 -12   9        1.81        1.90      3.17 o 
  -3 -12   9       15.17       17.75      3.80 o 
  -2 -12   9       94.91       94.43      5.70 o 
  -1 -12   9       25.62       25.98      3.17 o 
   0 -12   9       12.15       12.04      2.54 o 
   1 -12   9       13.52       13.94      2.54 o 
   2 -12   9        8.29        6.34      2.54 o 
   3 -12   9        1.47        1.27      2.54 o 
   4 -12   9        0.94        1.27      2.54 o 
  -6 -11   9       31.80       27.89      4.44 o 
  -5 -11   9        1.64        1.90      2.54 o 
  -4 -11   9        1.59        0.00      2.54 o 
  -3 -11   9       12.22       13.31      3.17 o 
  -2 -11   9        0.83        0.63      1.90 o 
  -1 -11   9        4.90        5.70      1.90 o 
   0 -11   9       39.68       38.66      3.80 o 
   1 -11   9       27.25       22.18      3.17 o 
   2 -11   9        9.23        5.70      1.90 o 
   3 -11   9        5.08        5.70      2.54 o 
   4 -11   9       47.99       46.33      8.56 o 
  -7 -10   9        4.35        5.07      2.54 o 
  -6 -10   9       35.97       31.06      5.07 o 
  -5 -10   9        2.69        1.27      3.17 o 
  -4 -10   9       86.53       81.12      5.70 o 
  -3 -10   9        8.68       11.41      3.17 o 
  -2 -10   9       32.81       29.15      3.80 o 
  -1 -10   9       69.48       71.62      4.44 o 
   0 -10   9      405.81      377.73     12.68 o 
   1 -10   9       70.90       81.76      4.44 o 
   2 -10   9       98.54      109.01      5.70 o 
   3 -10   9       39.98       40.32      3.17 o 
   4 -10   9      130.03      129.67      4.69 o 
   5 -10   9       13.66       14.15      2.43 o 
  -7  -9   9       13.30       16.76      3.80 o 
  -6  -9   9       34.05       42.12      4.75 o 
  -5  -9   9       67.19       62.74      6.34 o 
  -4  -9   9        7.57       12.04      3.17 o 
  -3  -9   9      161.01      153.37      7.61 o 
  -2  -9   9      796.48      759.90     23.45 o 
  -1  -9   9      446.89      427.80     14.58 o 
   0  -9   9       42.91       45.00      3.80 o 
   1  -9   9      390.60      382.20      8.96 o 
   2  -9   9      715.51      726.78     15.22 o 
   3  -9   9      173.59      179.88      5.32 o 
   4  -9   9        1.35        0.81      3.17 o 
   5  -9   9       41.30       44.92      3.34 o 
  -7  -8   9       33.98       43.60      3.96 o 
  -6  -8   9        4.38       12.60      2.43 o 
  -5  -8   9      212.44      211.50      6.68 o 
  -4  -8   9      289.99      294.71     12.04 o 
  -3  -8   9      824.39      776.38     24.08 o 
  -2  -8   9      158.32      166.05      7.61 o 
  -1  -8   9      956.21      886.66     26.62 o 
   0  -8   9      286.49      275.72      6.72 o 
   1  -8   9      682.12      602.81     70.35 o 
   2  -8   9       24.94       25.60      1.98 o 
   3  -8   9      178.20      183.88      5.59 o 
   4  -8   9       54.16       58.77      3.34 o 
   5  -8   9       57.98       66.55      5.70 o 
  -7  -7   9      112.44      122.55     23.45 o 
  -6  -7   9      239.45      263.98     14.58 o 
  -5  -7   9      241.67      242.61      8.56 o 
  -4  -7   9        5.28        4.89      1.52 o 
  -3  -7   9      696.28      664.20     20.91 o 
  -2  -7   9        6.49        3.80      1.90 o 
  -1  -7   9      830.62      790.07     16.35 o 
   0  -7   9       19.73       20.91      2.54 o 
   1  -7   9      259.49      267.46     10.46 o 
   2  -7   9      136.34      154.61      4.41 o 
   3  -7   9      113.11      114.72      5.39 o 
   4  -7   9       12.58       12.30      1.98 o 
   5  -7   9       48.05       50.70      5.07 o 
   6  -7   9        0.47        1.27      3.17 o 
  -8  -6   9       29.67       34.22      5.07 o 
  -7  -6   9       29.73       27.39      3.49 o 
  -6  -6   9       69.82       80.00      4.41 o 
  -5  -6   9      234.35      234.60      7.92 o 
  -4  -6   9       34.16       30.27      2.69 o 
  -3  -6   9      161.56      155.48      8.24 o 
  -2  -6   9      274.50      278.01      7.92 o 
  -1  -6   9      161.91      153.54      5.07 o 
   0  -6   9      267.27      279.23     10.14 o 
   1  -6   9      126.51      128.46      3.79 o 
   2  -6   9        1.78        3.68      1.05 o 
   3  -6   9       26.02       30.19      1.98 o 
   4  -6   9       19.16       21.95      2.11 o 
   5  -6   9       20.68       24.72      3.80 o 
   6  -6   9       18.19       17.11      3.80 o 
  -8  -5   9        1.25        0.00      2.24 o 
  -7  -5   9       14.41       17.20      5.07 o 
  -6  -5   9        8.37       11.96      2.43 o 
  -5  -5   9       43.86       41.92      3.34 o 
  -4  -5   9       41.25       42.53      6.56 o 
  -3  -5   9       88.97       82.29      2.79 o 
  -2  -5   9       55.48       49.15      6.97 o 
  -1  -5   9       95.56       88.10      3.14 o 
   0  -5   9        5.49        9.20      1.34 o 
   1  -5   9       83.24       85.74      2.89 o 
   2  -5   9       13.26       16.22      1.52 o 
   3  -5   9      102.55      105.66      3.63 o 
   4  -5   9       50.38       49.43      5.07 o 
   5  -5   9       34.05       28.52      3.80 o 
   6  -5   9        1.53       -3.17      2.54 o 
  -8  -4   9        1.20        0.00      2.24 o 
  -7  -4   9       16.30       16.48      2.89 o 
  -6  -4   9       25.63       23.08      2.63 o 
  -5  -4   9        1.78       -0.63      1.03 o 
  -4  -4   9        2.89        0.92      0.83 o 
  -3  -4   9       25.92       23.35      2.71 o 
  -2  -4   9      290.58      292.94      7.17 o 
  -1  -4   9       98.64       93.57      3.14 o 
   0  -4   9        6.92        4.67      1.05 o 
   1  -4   9       74.01       75.26      2.89 o 
   2  -4   9      187.88      192.71      4.87 o 
   3  -4   9       61.41       65.91      5.07 o 
   4  -4   9        3.40        3.17      2.54 o 
   5  -4   9       21.13       19.01      3.80 o 
   6  -4   9        0.01        1.90      3.17 o 
  -8  -3   9       13.75       13.56      2.89 o 
  -7  -3   9       39.26       43.18      3.79 o 
  -6  -3   9       22.83       20.98      2.30 o 
  -5  -3   9       45.91       45.21      3.34 o 
  -4  -3   9       32.08       27.57      2.24 o 
  -3  -3   9       12.68       15.06      1.79 o 
  -2  -3   9       18.36       17.74      1.52 o 
  -1  -3   9       92.63       93.87      3.14 o 
   0  -3   9      301.63      315.91     10.77 o 
   1  -3   9       35.34       38.97      1.98 o 
   2  -3   9       83.60       86.15      3.04 o 
   3  -3   9        0.14        0.00      1.90 o 
   4  -3   9       25.40       29.79      4.44 o 
   5  -3   9        3.36       -1.27      2.54 o 
   6  -3   9        0.32       -2.54      2.54 o 
  -8  -2   9        1.12        1.84      2.43 o 
  -7  -2   9       16.29       17.67      2.89 o 
  -6  -2   9        5.98        6.41      1.98 o 
  -5  -2   9       15.58       13.63      2.24 o 
  -4  -2   9        3.14        2.85      1.34 o 
  -3  -2   9      191.42      201.23      5.83 o 
  -2  -2   9       97.27       92.55      3.14 o 
  -1  -2   9       67.54       63.02      3.80 o 
   0  -2   9       35.91       33.19      1.52 o 
   1  -2   9        3.96        4.94      0.95 o 
   2  -2   9       54.91       60.84      3.80 o 
   3  -2   9       18.65       21.55      2.54 o 
   4  -2   9        1.78       -1.27      2.54 o 
   5  -2   9        8.18        8.24      3.17 o 
   6  -2   9       19.73       15.21      3.80 o 
  -8  -1   9       14.49       11.45      4.44 o 
  -7  -1   9       23.02       24.73      3.14 o 
  -6  -1   9       53.45       58.08      4.03 o 
  -5  -1   9       43.20       41.23      3.14 o 
  -4  -1   9      106.88      105.39      4.44 o 
  -3  -1   9      113.31      119.16      4.03 o 
  -2  -1   9        2.69        2.54      0.90 o 
  -1  -1   9      130.85      127.42      3.59 o 
   0  -1   9       28.24       27.72      1.52 o 
   1  -1   9      122.40      117.88      5.07 o 
   2  -1   9       38.04       45.63      3.80 o 
   3  -1   9       23.96       23.45      3.17 o 
   4  -1   9       13.68       14.58      3.17 o 
   5  -1   9        9.15       10.77      3.17 o 
   6  -1   9        6.61        3.17      3.17 o 
  -8   0   9        0.12        0.00      3.17 o 
  -7   0   9       41.95       45.01      4.03 o 
  -6   0   9       53.62       53.07      4.03 o 
  -5   0   9      143.06      150.92      7.29 o 
  -4   0   9        0.30        0.95      1.34 o 
  -3   0   9        6.85        6.79      1.34 o 
  -2   0   9       18.93       24.11      2.85 o 
  -1   0   9      159.78      158.98     10.46 o 
   0   0   9        0.68        0.85      0.57 o 
   1   0   9      172.74      193.94      7.61 o 
   2   0   9        3.80        1.90      1.90 o 
   3   0   9       36.99       32.96      3.17 o 
   4   0   9        2.65        1.90      1.90 o 
   5   0   9        5.97        6.97      2.54 o 
   6   0   9        3.33       -1.27      2.54 o 
  -7   1   9       22.95       25.87      3.34 o 
  -6   1   9       53.41       56.73      4.03 o 
  -5   1   9       43.28       41.92      3.14 o 
  -4   1   9      106.86      104.11      4.24 o 
  -3   1   9      113.08      116.11      4.03 o 
  -2   1   9        2.70        3.04      2.22 o 
  -1   1   9      131.13      121.06      3.59 o 
   0   1   9       28.21       29.15      2.54 o 
   1   1   9      122.14      108.38      5.07 o 
   2   1   9       38.10       41.20      3.17 o 
   3   1   9       24.03       25.98      3.17 o 
   4   1   9       13.69       14.58      3.17 o 
   5   1   9        9.13        5.70      2.54 o 
   6   1   9        6.62       11.41      3.17 o 
  -7   2   9       16.26       16.48      3.80 o 
  -6   2   9        5.98        1.62      2.54 o 
  -5   2   9       15.67       13.63      2.24 o 
  -4   2   9        3.14        3.17      1.34 o 
  -3   2   9      191.19      191.60      5.59 o 
  -2   2   9       97.27       87.76      5.07 o 
  -1   2   9       67.58       58.94      3.80 o 
   0   2   9       35.93       31.06      2.54 o 
   1   2   9        3.94        2.54      1.27 o 
   2   2   9       54.84       53.87      3.80 o 
   3   2   9       18.56       20.91      3.17 o 
   4   2   9        1.77        1.90      1.90 o 
   5   2   9        8.17        6.97      2.54 o 
   6   2   9       19.76       10.77      3.17 o 
  -7   3   9       39.29       44.36      5.70 o 
  -6   3   9       22.84       24.72      4.44 o 
  -5   3   9       45.84       44.17      6.65 o 
  -4   3   9       32.07       32.97      2.69 o 
  -3   3   9       12.72       14.82      1.90 o 
  -2   3   9       18.34       17.70      2.22 o 
  -1   3   9       92.51       93.80      4.44 o 
   0   3   9      301.60      309.92     10.77 o 
   1   3   9       35.34       41.83      3.17 o 
   2   3   9       83.70       84.93      5.07 o 
   3   3   9        0.14        3.17      1.90 o 
   4   3   9       25.39       23.45      3.17 o 
   5   3   9        3.34       -0.63      3.17 o 
   6   3   9        0.32       -2.54      2.54 o 
  -7   4   9       16.32       13.31      4.44 o 
  -6   4   9       25.61       19.01      4.44 o 
  -5   4   9        1.78       -1.27      2.54 o 
  -4   4   9        2.90        7.61      2.54 o 
  -3   4   9       25.94       21.55      3.17 o 
  -2   4   9      290.60      297.95      7.92 o 
  -1   4   9       98.46       85.56      4.44 o 
   0   4   9        6.92        3.80      1.27 o 
   1   4   9       74.25       77.32      4.44 o 
   2   4   9      187.86      196.47      7.61 o 
   3   4   9       61.18       67.81      4.44 o 
   4   4   9        3.39        3.80      3.17 o 
   5   4   9       21.15       27.89      3.80 o 
   6   4   9        0.01        1.90      2.54 o 
  -7   5   9       14.39       17.11      4.44 o 
  -6   5   9        8.44       12.04      4.44 o 
  -5   5   9       43.88       48.80      5.70 o 
  -4   5   9       41.21       37.39      4.44 o 
  -3   5   9       88.86       83.66      5.70 o 
  -2   5   9       55.46       53.24      4.12 o 
  -1   5   9       95.82       79.86      5.07 o 
   0   5   9        5.49        4.44      1.90 o 
   1   5   9       82.89       81.76      4.44 o 
   2   5   9       13.28       14.58      2.54 o 
   3   5   9      102.68      112.18      5.70 o 
   4   5   9       50.33       51.97      4.44 o 
   5   5   9       34.00       34.86      4.44 o 
   6   5   9        1.53       -1.27      2.54 o 
  -7   6   9       29.77       36.76      5.70 o 
  -6   6   9       69.81       84.93      7.61 o 
  -5   6   9      234.00      244.01     11.41 o 
  -4   6   9       34.24       38.03      4.44 o 
  -3   6   9      162.04      147.04      7.61 o 
  -2   6   9      274.54      291.02     11.72 o 
  -1   6   9      161.46      150.21      6.34 o 
   0   6   9      267.17      269.99      9.51 o 
   1   6   9      126.68      136.26      6.34 o 
   2   6   9        1.75        0.63      1.90 o 
   3   6   9       26.01       28.52      3.17 o 
   4   6   9       19.13       18.38      3.17 o 
   5   6   9       20.62       20.91      3.80 o 
   6   6   9       18.20       16.48      3.80 o 
  -7   7   9      112.38      115.35      8.87 o 
  -6   7   9      239.54      273.79     12.68 o 
  -5   7   9      241.96      263.02     12.04 o 
  -4   7   9        5.26        8.87      3.17 o 
  -3   7   9      695.49      635.05     20.91 o 
  -2   7   9        6.51        4.44      1.79 o 
  -1   7   9      830.97      795.39     24.08 o 
   0   7   9       19.71       20.71      2.20 o 
   1   7   9      259.76      254.78      9.51 o 
   2   7   9      136.30      145.77      6.97 o 
   3   7   9      112.96      120.42      6.34 o 
   4   7   9       12.54        9.51      2.54 o 
   5   7   9       48.06       51.97      5.07 o 
   6   7   9        0.47        0.00      2.54 o 
  -7   8   9       34.03       35.49      5.70 o 
  -6   8   9        4.37       11.41      4.44 o 
  -5   8   9      212.25      228.16     11.41 o 
  -4   8   9      289.99      287.10     12.04 o 
  -3   8   9      824.33      783.99     24.72 o 
  -2   8   9      158.28      160.22      5.59 o 
  -1   8   9      956.81      903.61     22.18 o 
   0   8   9      286.48      270.89      7.92 o 
   1   8   9      681.59      676.55     15.22 o 
   2   8   9       24.92       23.94      2.77 o 
   3   8   9      178.44      176.19      7.61 o 
   4   8   9       54.08       61.48      5.07 o 
   5   8   9       58.00       46.90      4.44 o 
  -6   9   9       34.01       30.42      5.07 o 
  -5   9   9       67.22       79.22      6.34 o 
  -4   9   9        7.56       12.68      3.80 o 
  -3   9   9      161.11      152.74      8.24 o 
  -2   9   9      796.48      798.56     24.72 o 
  -1   9   9      446.48      440.19     11.37 o 
   0   9   9       42.85       44.80      3.26 o 
   1   9   9      390.85      388.27     10.35 o 
   2   9   9      715.29      688.68     16.75 o 
   3   9   9      173.71      170.12      6.33 o 
   4   9   9        1.36        5.07      5.07 o 
   5   9   9       41.26       34.22      6.97 o 
  -6  10   9       35.98       36.13      5.70 o 
  -5  10   9        2.70        6.97      3.80 o 
  -4  10   9       86.48       77.32      6.97 o 
  -3  10   9        8.68       13.94      3.17 o 
  -2  10   9       32.81       25.98      3.80 o 
  -1  10   9       69.43       66.64      4.41 o 
   0  10   9      405.83      387.37     10.35 o 
   1  10   9       70.98       80.73      9.19 o 
   2  10   9       98.52      111.59      7.92 o 
   3  10   9       39.97       37.39      6.97 o 
   4  10   9      129.99      113.45     11.41 o 
   5  10   9       13.67        9.51      5.70 o 
  -6  11   9       31.79       45.00      6.34 o 
  -5  11   9        1.64       -3.80      3.17 o 
  -4  11   9        1.59        1.90      3.17 o 
  -3  11   9       12.23       17.11      3.80 o 
  -2  11   9        0.82        5.70      2.54 o 
  -1  11   9        4.91        3.59      1.98 o 
   0  11   9       39.69       41.13      3.50 o 
   1  11   9       27.31       24.20      2.77 o 
   2  11   9        9.23        5.07      4.44 o 
   3  11   9        5.06        0.63      4.44 o 
   4  11   9       47.98       50.07      7.61 o 
  -6  12   9       20.55       22.82      5.70 o 
  -5  12   9        1.95        0.00      3.17 o 
  -4  12   9        1.81        3.17      3.80 o 
  -3  12   9       15.19       11.41      3.17 o 
  -2  12   9       94.89      109.64      6.97 o 
  -1  12   9       25.64       25.78      2.89 o 
   0  12   9       12.14       14.62      2.58 o 
   1  12   9       13.49       11.41      5.07 o 
   2  12   9        8.28        8.87      5.07 o 
   3  12   9        1.48       -6.65      4.44 o 
   4  12   9        0.95        1.27      4.44 o 
  -5  13   9        2.14        9.51      4.44 o 
  -4  13   9       49.93       58.31      6.97 o 
  -3  13   9        1.30        8.87      3.17 o 
  -2  13   9       13.85       13.94      3.80 o 
  -1  13   9       21.56       17.75      4.44 o 
   0  13   9       12.27        8.87      3.80 o 
   1  13   9       52.45       38.66      6.34 o 
   2  13   9        1.09       -1.90      3.80 o 
   3  13   9       22.53       26.62      6.34 o 
  -5  14   9        3.22       18.38      5.07 o 
  -4  14   9        2.76        6.34      3.80 o 
  -3  14   9       14.95       12.68      3.80 o 
  -1  14   9       23.22       18.38      4.44 o 
   0  14   9       20.37       22.18      5.07 o 
   1  14   9       21.48       17.11      5.07 o 
   2  14   9        3.35        1.27      4.44 o 
   3  14   9        8.25        5.07      4.44 o 
  -1  15   9        0.27        1.27      3.17 o 
   0  15   9        4.54        5.07      3.80 o 
   1  15   9        2.24       -1.90      3.80 o 
   2  15   9        0.21        1.27      4.44 o 
  -1  16   9        5.68        3.80      3.80 o 
   0  16   9        1.68       -1.90      3.17 o 
   1  16   9        7.60        8.24      4.44 o 
  -3 -15  10       10.04        7.61      3.17 o 
  -2 -15  10        1.52        1.27      2.54 o 
  -1 -15  10        9.53       10.77      3.17 o 
   0 -15  10       14.18       13.94      3.17 o 
   1 -15  10        3.68        7.61      2.54 o 
  -4 -14  10        5.92        9.51      3.17 o 
  -3 -14  10        4.70        7.61      3.17 o 
  -2 -14  10       41.10       49.43      5.07 o 
  -1 -14  10        3.66        2.54      2.54 o 
   0 -14  10       17.63       19.01      3.80 o 
   1 -14  10        0.13        3.17      2.54 o 
   2 -14  10        9.48        8.87      3.17 o 
  -5 -13  10        0.14        5.70      3.17 o 
  -4 -13  10       44.26       57.04      5.70 o 
  -3 -13  10        0.14       -0.63      2.54 o 
  -2 -13  10        8.26        6.97      3.17 o 
  -1 -13  10       10.74       12.04      3.17 o 
   0 -13  10       21.47       22.82      3.80 o 
   1 -13  10        2.17        5.70      2.54 o 
   2 -13  10        1.73        3.80      2.54 o 
   3 -13  10        2.02        0.63      2.54 o 
  -5 -12  10       10.80       12.04      3.80 o 
  -4 -12  10        2.99        5.07      3.17 o 
  -3 -12  10        7.06       10.14      3.17 o 
  -2 -12  10        0.15        1.27      2.54 o 
  -1 -12  10        4.42        4.44      2.54 o 
   0 -12  10       12.74       17.75      3.17 o 
   1 -12  10        7.45        6.97      2.54 o 
   2 -12  10        5.98        5.70      2.54 o 
   3 -12  10       21.00       23.45      3.17 o 
  -6 -11  10        2.27        6.97      3.80 o 
  -5 -11  10        4.85        6.97      3.17 o 
  -4 -11  10        4.44        6.97      3.17 o 
  -3 -11  10       21.48       20.91      3.80 o 
  -2 -11  10        2.78        1.27      2.54 o 
  -1 -11  10       27.25       27.89      3.80 o 
   0 -11  10       11.05       11.41      2.54 o 
   1 -11  10       23.96       25.98      3.17 o 
   2 -11  10       28.78       27.25      3.17 o 
   3 -11  10       47.46       49.43      4.44 o 
   4 -11  10       24.62       27.27      2.69 o 
  -6 -10  10        0.09       -3.80      2.54 o 
  -5 -10  10        1.35        3.17      3.17 o 
  -4 -10  10       19.42       12.04      3.80 o 
  -3 -10  10        1.61        3.80      2.54 o 
  -2 -10  10       14.65       15.21      3.17 o 
  -1 -10  10       56.45       52.60      4.44 o 
   0 -10  10       72.90       74.79      5.07 o 
   1 -10  10      132.38      123.59      6.34 o 
   2 -10  10       10.26        6.34      2.54 o 
   3 -10  10      132.95      135.98      4.69 o 
   4 -10  10       26.52       27.66      2.69 o 
  -6  -9  10        0.32        0.63      3.17 o 
  -5  -9  10        4.83        1.27      2.54 o 
  -4  -9  10       75.04       71.62      5.70 o 
  -3  -9  10       51.32       47.53      4.44 o 
  -2  -9  10        0.40        0.63      1.90 o 
  -1  -9  10      157.51      150.21      6.97 o 
   0  -9  10      168.51      160.98      6.97 o 
   1  -9  10      167.63      162.25      6.97 o 
   2  -9  10        5.28        2.54      1.34 o 
   3  -9  10       87.31       91.28      6.65 o 
   4  -9  10        9.52        8.62      1.98 o 
   5  -9  10       33.37       32.96      4.44 o 
  -7  -8  10       15.40       15.14      2.89 o 
  -6  -8  10       14.96       19.65      4.44 o 
  -5  -8  10       88.84       91.90      6.97 o 
  -4  -8  10        4.99        3.17      2.54 o 
  -3  -8  10       81.46       76.69      5.07 o 
  -2  -8  10      217.50      218.65      8.87 o 
  -1  -8  10       67.96       53.24      4.44 o 
   0  -8  10      188.59      182.58      5.38 o 
   1  -8  10       44.51       46.60      2.69 o 
   2  -8  10       13.56       11.41      1.79 o 
   3  -8  10       10.69        9.63      2.22 o 
   4  -8  10      136.56      136.90      7.61 o 
   5  -8  10        2.97        4.44      2.54 o 
  -7  -7  10       24.48       27.83      3.49 o 
  -6  -7  10       20.50       22.68      2.89 o 
  -5  -7  10      117.36      109.01      7.61 o 
  -4  -7  10      176.59      198.37      9.51 o 
  -3  -7  10      260.63      245.27     10.14 o 
  -2  -7  10       65.43       70.35      5.07 o 
  -1  -7  10      333.79      296.32     10.14 o 
   0  -7  10       53.15       52.61      4.12 o 
   1  -7  10       94.70       88.34      6.34 o 
   2  -7  10      196.93      204.92     10.14 o 
   3  -7  10       18.66       14.40      1.98 o 
   4  -7  10       52.13       50.07      5.07 o 
   5  -7  10        0.45       -1.27      2.54 o 
  -7  -6  10        8.60        8.41      2.43 o 
  -6  -6  10      319.01      343.56      9.83 o 
  -5  -6  10       33.59       34.86      2.89 o 
  -4  -6  10      227.07      235.77     10.14 o 
  -3  -6  10      396.24      385.97     13.31 o 
  -2  -6  10      713.04      710.33     15.01 o 
  -1  -6  10      363.08      353.65     12.04 o 
   0  -6  10      102.44      114.79      3.79 o 
   1  -6  10      356.17      349.92      8.28 o 
   2  -6  10      133.66      147.32      4.41 o 
   3  -6  10       88.30       82.39      5.07 o 
   4  -6  10        0.14        0.00      2.54 o 
   5  -6  10       30.85       26.62      3.80 o 
  -7  -5  10       11.43        7.89      2.43 o 
  -6  -5  10       93.67      106.85      6.34 o 
  -5  -5  10       80.16       74.80      8.56 o 
  -4  -5  10     1170.82     1105.86     23.52 o 
  -3  -5  10      160.06      125.61     19.96 o 
  -2  -5  10      521.35      519.07     16.48 o 
  -1  -5  10      208.73      198.37      5.38 o 
   0  -5  10      894.13      884.78     22.82 o 
   1  -5  10       87.75       88.73      3.34 o 
   2  -5  10       75.51       86.86      5.70 o 
   3  -5  10       42.75       40.56      3.80 o 
   4  -5  10       33.16       27.25      3.80 o 
   5  -5  10       25.22       20.91      3.80 o 
  -8  -4  10        3.78        2.54      3.17 o 
  -7  -4  10       33.59       30.98      3.50 o 
  -6  -4  10      109.79      100.54      6.34 o 
  -5  -4  10      129.46      126.46      4.14 o 
  -4  -4  10      197.05      204.66      5.10 o 
  -3  -4  10      147.99      142.03      4.69 o 
  -2  -4  10      610.89      591.45     13.00 o 
  -1  -4  10       59.58       58.31      2.69 o 
   0  -4  10      802.01      833.82     16.80 o 
   1  -4  10       28.06       32.02      1.98 o 
   2  -4  10      123.68      138.80      6.34 o 
   3  -4  10       30.23       34.86      3.80 o 
   4  -4  10       88.28       89.36      6.34 o 
   5  -4  10        1.83        0.63      2.54 o 
   6  -4  10        1.75        0.63      2.54 o 
  -8  -3  10        0.11       -2.22      2.24 o 
  -7  -3  10       27.11       26.37      3.17 o 
  -6  -3  10       40.20       40.22      3.37 o 
  -5  -3  10       32.30       33.96      3.80 o 
  -4  -3  10        2.46        0.63      1.52 o 
  -3  -3  10       21.30       21.72      2.24 o 
  -2  -3  10      476.17      468.71     10.31 o 
  -1  -3  10      201.50      190.18      5.14 o 
   0  -3  10        1.25        3.28      1.58 o 
   1  -3  10      183.02      183.16      6.97 o 
   2  -3  10      184.33      194.57      8.24 o 
   3  -3  10       45.19       46.90      4.44 o 
   4  -3  10        8.25        9.51      3.17 o 
   5  -3  10       41.34       41.83      4.44 o 
   6  -3  10        5.05        2.54      2.54 o 
  -8  -2  10       14.88       12.61      2.89 o 
  -7  -2  10       12.12       15.05      3.47 o 
  -6  -2  10       28.74       30.46      5.39 o 
  -5  -2  10       47.14       50.48      3.34 o 
  -4  -2  10      134.67      130.34      4.69 o 
  -3  -2  10      176.01      164.79      4.93 o 
  -2  -2  10        1.48        1.90      1.27 o 
  -1  -2  10      162.34      146.80      4.24 o 
   0  -2  10       72.11       77.60      3.17 o 
   1  -2  10       51.54       46.90      3.80 o 
   2  -2  10       27.66       25.98      3.17 o 
   3  -2  10       47.12       48.17      4.44 o 
   4  -2  10        6.43        7.61      3.17 o 
   5  -2  10       27.91       23.45      3.80 o 
   6  -2  10        0.15       -0.63      2.54 o 
  -8  -1  10       19.21       20.25      5.39 o 
  -7  -1  10       25.23       24.70      3.34 o 
  -6  -1  10        3.85        6.97      2.24 o 
  -5  -1  10      106.89      108.44      4.48 o 
  -4  -1  10        8.11        9.92      1.79 o 
  -3  -1  10      199.66      199.84      6.34 o 
  -2  -1  10       37.64       36.81      2.43 o 
  -1  -1  10       74.94       74.62      2.89 o 
   0  -1  10        9.53       12.68      1.90 o 
   1  -1  10       18.62       14.58      2.54 o 
   2  -1  10       12.60       14.58      2.54 o 
   3  -1  10       54.66       51.97      4.44 o 
   4  -1  10       30.42       34.22      4.44 o 
   5  -1  10        6.10        8.24      3.17 o 
   6  -1  10        5.30        3.80      3.17 o 
  -8   0  10       21.11       28.52      5.07 o 
  -7   0  10       35.82       50.30      4.24 o 
  -6   0  10        0.00        2.25      1.98 o 
  -5   0  10       45.51       50.39      3.59 o 
  -4   0  10       61.66       61.53      3.49 o 
  -3   0  10        7.67        8.66      1.34 o 
  -2   0  10        4.31        1.27      1.05 o 
  -1   0  10      163.74      167.95      6.97 o 
   0   0  10      161.02      159.71      6.34 o 
   1   0  10      160.58      175.56      6.97 o 
   2   0  10        3.84        2.54      1.90 o 
   3   0  10        8.39        8.87      2.54 o 
   4   0  10        0.09       -1.90      1.90 o 
   5   0  10        6.45        6.97      3.17 o 
   6   0  10        0.61        2.54      2.54 o 
  -7   1  10       25.23       30.11      3.59 o 
  -6   1  10        3.85        4.75      2.24 o 
  -5   1  10      106.94      103.13      4.69 o 
  -4   1  10        8.12       12.71      1.79 o 
  -3   1  10      199.67      195.32      9.19 o 
  -2   1  10       37.62       38.70      2.24 o 
  -1   1  10       74.86       69.72      4.44 o 
   0   1  10        9.52       10.77      1.90 o 
   1   1  10       18.68       16.48      2.54 o 
   2   1  10       12.53        9.51      1.90 o 
   3   1  10       54.69       54.51      4.44 o 
   4   1  10       30.41       34.22      3.80 o 
   5   1  10        6.10        1.90      2.54 o 
   6   1  10        5.32        8.24      3.17 o 
  -7   2  10       12.11       18.44      3.17 o 
  -6   2  10       28.75       25.04      3.14 o 
  -5   2  10       47.08       48.20      8.87 o 
  -4   2  10      134.66      128.82      5.70 o 
  -3   2  10      176.21      162.26      6.02 o 
  -2   2  10        1.51        0.63      1.27 o 
  -1   2  10      162.35      154.01      6.34 o 
   0   2  10       72.09       69.08      4.44 o 
   1   2  10       51.61       51.97      3.80 o 
   2   2  10       27.71       29.79      3.17 o 
   3   2  10       47.01       50.70      4.44 o 
   4   2  10        6.40       10.14      3.17 o 
   5   2  10       28.00       28.52      4.44 o 
   6   2  10        0.15        0.63      2.54 o 
  -7   3  10       27.11       25.98      5.07 o 
  -6   3  10       40.21       33.59      5.07 o 
  -5   3  10       32.29       38.93      4.75 o 
  -4   3  10        2.50        2.85      1.58 o 
  -3   3  10       21.43       29.56      2.43 o 
  -2   3  10      476.11      440.48     15.21 o 
  -1   3  10      201.19      197.11      7.61 o 
   0   3  10        1.27        1.27      1.27 o 
   1   3  10      183.42      166.68      6.97 o 
   2   3  10      184.36      185.70      7.61 o 
   3   3  10       45.19       60.21      4.44 o 
   4   3  10        8.21       10.77      3.17 o 
   5   3  10       41.30       43.73      5.07 o 
   6   3  10        5.04        6.34      3.17 o 
  -7   4  10       33.58       31.69      5.07 o 
  -6   4  10      109.79      108.38      8.24 o 
  -5   4  10      129.57      128.66      8.24 o 
  -4   4  10      197.11      198.37      9.51 o 
  -3   4  10      147.86      131.19      6.97 o 
  -2   4  10      610.96      575.47     18.38 o 
  -1   4  10       59.73       57.04      3.80 o 
   0   4  10      801.78      812.51     24.72 o 
   1   4  10       27.90       29.15      3.17 o 
   2   4  10      123.61      128.66      6.34 o 
   3   4  10       30.43       29.79      3.17 o 
   4   4  10       88.36       81.76      5.70 o 
   5   4  10        1.84        1.90      2.54 o 
   6   4  10        1.75       -1.90      2.54 o 
  -7   5  10       11.45       17.11      4.44 o 
  -6   5  10       93.70      102.67      8.24 o 
  -5   5  10       80.09       79.22      6.97 o 
  -4   5  10     1170.86     1133.20     34.22 o 
  -3   5  10      159.99      152.11      7.61 o 
  -2   5  10      521.34      514.00     17.11 o 
  -1   5  10      209.12      192.67      8.24 o 
   0   5  10      894.19      877.78     25.98 o 
   1   5  10       87.54       89.36      5.07 o 
   2   5  10       75.51       83.66      5.07 o 
   3   5  10       42.91       47.53      4.44 o 
   4   5  10       33.18       29.15      3.80 o 
   5   5  10       25.19       25.98      3.80 o 
  -7   6  10        8.60       13.94      4.44 o 
  -6   6  10      319.10      358.09     15.21 o 
  -5   6  10       33.55       38.03      5.07 o 
  -4   6  10      227.05      225.63     10.14 o 
  -3   6  10      396.47      373.93     13.94 o 
  -2   6  10      712.99      681.95     22.18 o 
  -1   6  10      362.78      344.14     12.68 o 
   0   6  10      102.47       97.60      5.70 o 
   1   6  10      356.34      362.52     12.04 o 
   2   6  10      133.80      140.70      6.97 o 
   3   6  10       88.25       89.36      5.70 o 
   4   6  10        0.15        3.80      2.54 o 
   5   6  10       30.89       27.89      3.80 o 
  -7   7  10       24.48       24.72      5.07 o 
  -6   7  10       20.50       18.38      4.44 o 
  -5   7  10      117.51      122.95      8.24 o 
  -4   7  10      176.68      190.13      9.51 o 
  -3   7  10      260.33      245.27     10.14 o 
  -2   7  10       65.44       63.38      5.07 o 
  -1   7  10      334.03      282.03     10.77 o 
   0   7  10       53.17       52.39      3.63 o 
   1   7  10       94.64       86.83      5.07 o 
   2   7  10      197.01      211.05      8.87 o 
   3   7  10       18.66       20.28      3.17 o 
   4   7  10       52.15       46.90      4.44 o 
   5   7  10        0.45        0.63      2.54 o 
  -7   8  10       15.38       26.62      5.07 o 
  -6   8  10       14.96       16.48      4.44 o 
  -5   8  10       88.92       90.00      7.61 o 
  -4   8  10        5.01        8.24      3.17 o 
  -3   8  10       81.54       72.25      5.70 o 
  -2   8  10      217.63      221.82      9.51 o 
  -1   8  10       67.88       70.34      4.10 o 
   0   8  10      188.67      195.28      6.54 o 
   1   8  10       44.54       45.95      3.26 o 
   2   8  10       13.55        8.66      2.27 o 
   3   8  10       10.71       12.68      3.17 o 
   4   8  10      136.56      143.23      7.61 o 
   5   8  10        2.96        0.63      2.54 o 
  -7   9  10        5.59        5.07      3.80 o 
  -6   9  10        0.32        1.90      3.17 o 
  -5   9  10        4.81        6.34      3.80 o 
  -4   9  10       75.05       78.59      6.97 o 
  -3   9  10       51.34       50.07      5.07 o 
  -2   9  10        0.38        3.17      2.54 o 
  -1   9  10      157.47      154.30      5.77 o 
   0   9  10      168.59      160.18     13.31 o 
   1   9  10      167.69      159.08      6.21 o 
   2   9  10        5.28        5.42      2.20 o 
   3   9  10       87.29       84.17      4.89 o 
   4   9  10        9.53       12.03      2.77 o 
   5   9  10       33.43       24.72      6.34 o 
  -6  10  10        0.09        1.27      3.80 o 
  -5  10  10        1.34       -0.63      3.17 o 
  -4  10  10       19.44       20.91      4.44 o 
  -3  10  10        1.60        2.54      2.54 o 
  -2  10  10       14.65       17.11      3.17 o 
  -1  10  10       56.46       51.89      3.96 o 
   0  10  10       72.89       76.36      5.70 o 
   1  10  10      132.29      136.92      5.74 o 
   2  10  10       10.24        8.87      4.75 o 
   3  10  10      133.00      134.36     10.77 o 
   4  10  10       26.52       25.35      6.34 o 
  -6  11  10        2.28        6.34      3.80 o 
  -5  11  10        4.84        6.34      3.80 o 
  -4  11  10        4.44        7.61      3.80 o 
  -3  11  10       21.52       25.98      4.44 o 
  -2  11  10        2.79        1.90      2.54 o 
  -1  11  10       27.21       24.93      2.89 o 
   0  11  10       11.07       13.46      2.43 o 
   1  11  10       23.96       27.62      3.16 o 
   2  11  10       28.77       29.79      6.34 o 
   3  11  10       47.46       43.10      7.61 o 
   4  11  10       24.61       25.98      6.34 o 
  -5  12  10       10.81        9.51      4.44 o 
  -4  12  10        2.98       -0.63      3.80 o 
  -3  12  10        7.06        5.70      3.17 o 
  -2  12  10        0.14        3.80      2.54 o 
  -1  12  10        4.42        1.90      1.98 o 
   0  12  10       12.75       14.58      2.58 o 
   1  12  10        7.43       12.68      5.07 o 
   2  12  10        5.99        9.51      4.44 o 
   3  12  10       20.99       18.38      5.70 o 
  -5  13  10        0.15       -3.17      3.80 o 
  -4  13  10       44.29       53.87      6.34 o 
  -3  13  10        0.14       -3.17      3.17 o 
  -2  13  10        8.25        8.24      3.17 o 
  -1  13  10       10.75       10.77      3.80 o 
   0  13  10       21.48       22.18      5.07 o 
   1  13  10        2.17        4.44      3.80 o 
   2  13  10        1.73       -5.07      3.80 o 
   3  13  10        2.01        3.17      4.44 o 
  -4  14  10        5.91        6.34      4.44 o 
  -3  14  10        4.70        8.24      3.80 o 
  -1  14  10        3.67        3.17      3.17 o 
   0  14  10       17.62       22.18      5.07 o 
   1  14  10        0.13        2.54      3.80 o 
   2  14  10        9.48        5.07      4.44 o 
  -1  15  10        9.51        6.97      3.80 o 
   0  15  10       14.18       14.58      5.07 o 
   1  15  10        3.69        5.70      4.44 o 
  -1  16  10       19.70       29.79      5.70 o 
  -1 -15  11        7.32        8.87      3.17 o 
  -3 -14  11       19.84       25.98      4.44 o 
  -2 -14  11       19.60       22.18      3.80 o 
  -1 -14  11        9.37       20.28      3.80 o 
   0 -14  11       23.02       37.39      4.44 o 
   1 -14  11        0.16        5.07      2.54 o 
  -4 -13  11       11.48       13.31      3.80 o 
  -3 -13  11       18.64       31.69      4.44 o 
  -2 -13  11        0.56       -0.63      2.54 o 
  -1 -13  11       10.58       11.41      3.17 o 
   0 -13  11        0.46        1.90      2.54 o 
   1 -13  11        0.29       -0.63      1.90 o 
   2 -13  11        0.19       -0.63      2.54 o 
  -5 -12  11       11.99       15.84      3.80 o 
  -4 -12  11        0.54       -1.90      2.54 o 
  -3 -12  11        4.13        6.34      3.17 o 
  -2 -12  11        2.46        2.54      2.54 o 
  -1 -12  11        0.96        2.54      2.54 o 
   0 -12  11        2.46        1.90      1.90 o 
   1 -12  11        0.48       -1.90      1.90 o 
   2 -12  11        0.68        0.00      2.54 o 
   3 -12  11        6.84        8.24      2.54 o 
  -5 -11  11        2.53        1.27      3.17 o 
  -4 -11  11        9.73       14.58      3.80 o 
  -3 -11  11        6.65        5.70      2.54 o 
  -2 -11  11        0.44        1.90      3.17 o 
  -1 -11  11        7.53        6.97      2.54 o 
   0 -11  11       13.60       11.41      2.54 o 
   1 -11  11       17.88       18.38      3.17 o 
   2 -11  11       41.79       46.27      4.44 o 
   3 -11  11       14.51       13.94      3.17 o 
  -6 -10  11        7.01       13.31      3.80 o 
  -5 -10  11        4.23        4.44      3.17 o 
  -4 -10  11       16.32       17.11      3.80 o 
  -3 -10  11       19.14       23.45      3.80 o 
  -2 -10  11       10.19        8.87      3.17 o 
  -1 -10  11       43.47       48.80      4.44 o 
   0 -10  11       87.96       93.17      5.70 o 
   1 -10  11       50.95       43.73      3.80 o 
   2 -10  11       49.37       50.07      3.80 o 
   3 -10  11        8.86       14.65      4.44 o 
   4 -10  11        5.16        5.70      2.54 o 
  -6  -9  11        3.80        1.90      3.17 o 
  -5  -9  11        4.53        3.17      3.17 o 
  -4  -9  11        0.65        0.63      2.54 o 
  -3  -9  11       17.62       19.65      3.80 o 
  -2  -9  11      151.77      148.30      7.61 o 
  -1  -9  11       19.08       20.28      3.17 o 
   0  -9  11       49.69       49.43      3.80 o 
   1  -9  11       13.99       12.68      2.54 o 
   2  -9  11       24.24       27.58      5.07 o 
   3  -9  11       21.67       22.82      3.80 o 
   4  -9  11        4.79        2.54      2.54 o 
  -6  -8  11       12.15       16.48      4.44 o 
  -5  -8  11       25.25       24.72      4.44 o 
  -4  -8  11        8.77        5.07      2.54 o 
  -3  -8  11        5.57        7.61      2.54 o 
  -2  -8  11       33.99       39.93      4.44 o 
  -1  -8  11       12.15       15.21      2.54 o 
   0  -8  11      169.24      162.25      6.97 o 
   1  -8  11       19.52       18.82      1.98 o 
   2  -8  11        8.84        9.68      1.79 o 
   3  -8  11       21.98       27.89      3.80 o 
   4  -8  11       13.51       10.77      3.17 o 
  -7  -7  11        5.13        1.27      3.17 o 
  -6  -7  11       23.02       24.72      4.44 o 
  -5  -7  11        1.17       -3.80      2.54 o 
  -4  -7  11      109.38      107.11      6.34 o 
  -3  -7  11        2.91        2.54      1.90 o 
  -2  -7  11       17.19       16.48      3.17 o 
  -1  -7  11       42.67       38.12      5.39 o 
   0  -7  11       67.57       69.09      3.14 o 
   1  -7  11       42.74       45.64      2.69 o 
   2  -7  11       96.17       96.33      5.70 o 
   3  -7  11       41.75       45.63      4.44 o 
   4  -7  11        0.40       -1.27      2.54 o 
   5  -7  11       10.93       13.31      3.80 o 
  -7  -6  11        0.54        0.85      1.98 o 
  -6  -6  11        0.25        6.34      3.80 o 
  -5  -6  11        4.09       -3.17      2.54 o 
  -4  -6  11        5.76        5.70      3.17 o 
  -3  -6  11       75.93       86.83      5.70 o 
  -2  -6  11       89.33       77.95      5.07 o 
  -1  -6  11      226.88      215.19      5.83 o 
   0  -6  11        0.72        0.51      1.05 o 
   1  -6  11      180.34      176.98      5.14 o 
   2  -6  11        0.11       -1.90      1.90 o 
   3  -6  11       13.00       13.31      3.17 o 
   4  -6  11        7.24        5.70      3.17 o 
   5  -6  11        5.25       -0.63      3.17 o 
  -7  -5  11        3.42        1.14      2.11 o 
  -6  -5  11       38.84       41.02      8.24 o 
  -5  -5  11       22.19       19.01      3.80 o 
  -4  -5  11      142.87      143.87      7.61 o 
  -3  -5  11      155.45      140.70      6.97 o 
  -2  -5  11       12.50       11.55      1.79 o 
  -1  -5  11      275.23      262.41      6.72 o 
   0  -5  11      148.56      157.40      6.34 o 
   1  -5  11      324.83      309.28     11.41 o 
   2  -5  11        9.46        8.87      3.17 o 
   3  -5  11      159.42      164.15      8.24 o 
   4  -5  11       35.87       40.56      4.44 o 
   5  -5  11       51.37       42.46      5.07 o 
  -7  -4  11        2.53        1.52      2.11 o 
  -6  -4  11      156.16      169.41      7.92 o 
  -5  -4  11       37.97       39.55      2.56 o 
  -4  -4  11       40.81       44.53      3.34 o 
  -3  -4  11       11.70       13.00      1.79 o 
  -2  -4  11      881.18      840.11     17.93 o 
  -1  -4  11       63.04       57.40      2.89 o 
   0  -4  11      211.07      211.98      8.87 o 
   1  -4  11      255.21      261.12      9.51 o 
   2  -4  11      293.30      297.88     10.77 o 
   3  -4  11      205.21      215.49      9.51 o 
   4  -4  11       31.54       36.13      4.44 o 
   5  -4  11       73.65       57.04      5.70 o 
  -7  -3  11        4.96        5.36      2.43 o 
  -6  -3  11        0.53       -0.40      1.37 o 
  -5  -3  11        6.26        8.45      1.98 o 
  -4  -3  11      142.93      129.61      4.93 o 
  -3  -3  11       59.79       59.89      3.14 o 
  -2  -3  11      399.56      379.64      8.96 o 
  -1  -3  11      181.79      168.95      4.93 o 
   0  -3  11      357.25      357.45     12.04 o 
   1  -3  11      102.67      113.45      5.70 o 
   2  -3  11      604.50      640.75     20.28 o 
   3  -3  11       49.89       51.34      5.07 o 
   4  -3  11      118.73      126.76      6.97 o 
   5  -3  11       13.45       13.94      3.17 o 
  -7  -2  11       17.49       16.69      3.49 o 
  -6  -2  11        0.49       -1.27      1.79 o 
  -5  -2  11       59.32       59.38      6.65 o 
  -4  -2  11      137.02      133.17      4.93 o 
  -3  -2  11      180.29      174.65      6.34 o 
  -2  -2  11       13.18        7.93      1.34 o 
  -1  -2  11      112.19      102.67      5.70 o 
   0  -2  11      554.62      560.89     17.75 o 
   1  -2  11        0.96        2.54      1.90 o 
   2  -2  11      132.24      140.70      6.97 o 
   3  -2  11       18.53       23.45      3.80 o 
   4  -2  11      129.74      126.76      7.61 o 
   5  -2  11        4.90        5.07      3.17 o 
  -7  -1  11       25.07       30.94      3.34 o 
  -6  -1  11       71.34       79.27      4.48 o 
  -5  -1  11       68.29       72.06      4.24 o 
  -4  -1  11       32.83       32.01      2.69 o 
  -3  -1  11       48.00       45.64      3.14 o 
  -2  -1  11      169.24      157.30      4.93 o 
  -1  -1  11       66.97       55.14      3.80 o 
   0  -1  11       33.44       45.00      3.80 o 
   1  -1  11       44.07       43.10      3.80 o 
   2  -1  11       14.83       17.11      2.54 o 
   3  -1  11       31.26       28.52      3.80 o 
   4  -1  11       34.73       38.66      4.44 o 
   5  -1  11        8.07       12.68      3.17 o 
  -7   0  11        0.11       -2.75      1.98 o 
  -6   0  11        7.22       11.94      2.43 o 
  -5   0  11        0.76       -0.63      1.79 o 
  -4   0  11        1.02        1.54      4.75 o 
  -3   0  11       70.87       66.60      3.34 o 
  -2   0  11       13.40       18.38      2.54 o 
  -1   0  11      174.46      163.52      6.97 o 
   0   0  11        0.00        1.90      1.90 o 
   1   0  11       96.89       94.43      5.07 o 
   2   0  11       74.80       83.03      5.07 o 
   3   0  11        8.33       12.68      3.17 o 
   4   0  11        6.11        5.07      2.54 o 
   5   0  11        7.57        3.80      2.54 o 
  -7   1  11       25.06       32.03      3.59 o 
  -6   1  11       71.32       80.69      4.69 o 
  -5   1  11       68.29       72.06      4.24 o 
  -4   1  11       32.82       39.39      2.89 o 
  -3   1  11       48.02       46.87      6.97 o 
  -2   1  11      169.23      160.98      6.97 o 
  -1   1  11       66.99       62.11      4.44 o 
   0   1  11       33.45       43.73      3.80 o 
   1   1  11       43.98       52.60      4.44 o 
   2   1  11       14.82       13.94      2.54 o 
   3   1  11       31.30       29.15      3.80 o 
   4   1  11       34.70       39.93      4.44 o 
   5   1  11        8.08        7.61      3.17 o 
  -7   2  11       17.53       21.25      4.44 o 
  -6   2  11        0.50        4.12      2.24 o 
  -5   2  11       59.27       55.97      5.39 o 
  -4   2  11      137.02      135.84      6.34 o 
  -3   2  11      180.19      185.70      8.24 o 
  -2   2  11       13.18       11.41      2.54 o 
  -1   2  11      112.42      110.28      5.70 o 
   0   2  11      554.53      550.12     17.75 o 
   1   2  11        0.95        1.27      1.90 o 
   2   2  11      132.24      124.22      6.34 o 
   3   2  11       18.57       16.48      3.17 o 
   4   2  11      129.62      128.66      6.97 o 
   5   2  11        4.88        4.44      3.17 o 
  -7   3  11        4.94        3.17      3.17 o 
  -6   3  11        0.53        3.80      3.17 o 
  -5   3  11        6.25        4.06      3.49 o 
  -4   3  11      142.92      121.69      7.61 o 
  -3   3  11       59.98       58.31      5.07 o 
  -2   3  11      399.62      380.90     13.31 o 
  -1   3  11      181.52      177.46      7.61 o 
   0   3  11      357.16      354.92     12.68 o 
   1   3  11      102.88      107.11      5.70 o 
   2   3  11      604.20      631.88     20.28 o 
   3   3  11       49.90       60.84      5.07 o 
   4   3  11      118.74      122.95      6.97 o 
   5   3  11       13.44        5.70      3.17 o 
  -7   4  11        2.54        8.24      3.80 o 
  -6   4  11      156.14      158.44      9.51 o 
  -5   4  11       37.89       38.66      5.07 o 
  -4   4  11       40.80       39.29      4.44 o 
  -3   4  11       11.79       16.48      3.17 o 
  -2   4  11      880.97      859.40     25.98 o 
  -1   4  11       63.15       65.28      4.44 o 
   0   4  11      211.12      202.81      8.24 o 
   1   4  11      254.94      249.08      9.51 o 
   2   4  11      293.17      290.27     10.77 o 
   3   4  11      205.37      205.98      8.87 o 
   4   4  11       31.52       30.42      3.80 o 
   5   4  11       73.65       73.52      5.70 o 
  -7   5  11        3.40        1.27      3.17 o 
  -6   5  11       38.83       39.29      5.70 o 
  -5   5  11       22.29       24.08      4.44 o 
  -4   5  11      142.87      143.87      8.24 o 
  -3   5  11      155.23      151.47      7.61 o 
  -2   5  11       12.50       19.01      3.17 o 
  -1   5  11      275.36      252.88     10.14 o 
   0   5  11      148.41      157.81      6.97 o 
   1   5  11      325.07      307.38     11.41 o 
   2   5  11        9.42        9.51      2.54 o 
   3   5  11      159.19      157.18      7.61 o 
   4   5  11       35.89       39.29      4.44 o 
   5   5  11       51.44       44.36      5.07 o 
  -7   6  11        0.53        1.90      3.80 o 
  -6   6  11        0.25        3.80      3.80 o 
  -5   6  11        4.07        1.90      3.17 o 
  -4   6  11        5.73        6.97      3.17 o 
  -3   6  11       76.01       67.81      5.70 o 
  -2   6  11       89.33       76.69      5.70 o 
  -1   6  11      226.85      224.99      8.87 o 
   0   6  11        0.71        0.63      1.90 o 
   1   6  11      180.28      176.19      7.61 o 
   2   6  11        0.12        1.90      3.17 o 
   3   6  11       13.02       11.41      3.17 o 
   4   6  11        7.23        5.07      3.17 o 
   5   6  11        5.25        3.17      3.17 o 
  -7   7  11        5.12        4.44      3.80 o 
  -6   7  11       22.98       26.62      5.07 o 
  -5   7  11        1.17        5.70      3.80 o 
  -4   7  11      109.40       98.24      6.97 o 
  -3   7  11        2.92        3.17      2.54 o 
  -2   7  11       17.13       15.21      3.17 o 
  -1   7  11       42.59       40.56      3.80 o 
   0   7  11       67.54       66.08      4.44 o 
   1   7  11       42.75       46.27      4.44 o 
   2   7  11       96.21       91.26      5.70 o 
   3   7  11       41.77       34.86      4.44 o 
   4   7  11        0.41       -3.80      2.54 o 
   5   7  11       10.92       10.14      3.17 o 
  -6   8  11       12.15       13.31      4.44 o 
  -5   8  11       25.23       15.84      4.44 o 
  -4   8  11        8.73        8.87      3.17 o 
  -3   8  11        5.60        9.51      3.17 o 
  -2   8  11       34.00       34.22      3.80 o 
  -1   8  11       12.12        9.93      2.11 o 
   0   8  11      169.24      166.68      6.08 o 
   1   8  11       19.53       16.33      2.69 o 
   2   8  11        8.84       13.50      2.69 o 
   3   8  11       21.96       18.38      3.80 o 
   4   8  11       13.51       15.21      3.80 o 
  -6   9  11        3.81        3.17      3.80 o 
  -5   9  11        4.52       -0.63      3.80 o 
  -4   9  11        0.67       -1.90      3.17 o 
  -3   9  11       17.63       13.31      3.80 o 
  -2   9  11      151.77      163.52      8.87 o 
  -1   9  11       19.05       18.43      2.58 o 
   0   9  11       49.71       51.23      7.92 o 
   1   9  11       14.01       16.63      2.69 o 
   2   9  11       24.26       23.68      3.16 o 
   3   9  11       21.61       21.63      3.16 o 
   4   9  11        4.79        3.90      2.69 o 
  -6  10  11        7.01       12.68      4.44 o 
  -5  10  11        4.23        3.80      3.80 o 
  -4  10  11       16.31       22.18      4.44 o 
  -3  10  11       19.18       25.98      4.44 o 
  -2  10  11       10.23       13.94      3.17 o 
  -1  10  11       43.38       39.32      5.70 o 
   0  10  11       87.99      100.56      5.02 o 
   1  10  11       50.94       49.81      3.74 o 
   2  10  11       49.41       44.18      6.34 o 
   3  10  11        8.84       13.31      5.07 o 
   4  10  11        5.16        8.24      5.07 o 
  -5  11  11        2.53        1.90      3.80 o 
  -4  11  11        9.73        8.87      4.44 o 
  -3  11  11        6.61        6.97      3.17 o 
  -2  11  11        0.45       -1.27      2.54 o 
  -1  11  11        7.57        8.87      2.43 o 
   0  11  11       13.60       15.27      2.58 o 
   1  11  11       17.81       15.39      2.69 o 
   2  11  11       41.84       51.34      7.61 o 
   3  11  11       14.50       14.58      5.07 o 
  -5  12  11       11.96       15.21      4.44 o 
  -4  12  11        0.54        2.54      3.80 o 
  -3  12  11        4.15        8.24      3.80 o 
  -2  12  11        2.46        2.54      2.54 o 
  -1  12  11        0.95        1.27      2.85 o 
   0  12  11        2.47       -0.85      1.98 o 
   1  12  11        0.47        5.07      3.80 o 
   2  12  11        0.68       -1.90      3.80 o 
   3  12  11        6.84       13.31      5.70 o 
  -4  13  11       11.48       15.21      4.44 o 
  -3  13  11       18.61       31.06      5.07 o 
  -2  13  11        0.56        0.00      3.17 o 
  -1  13  11       10.60       12.13      4.44 o 
   0  13  11        0.46        5.07      3.80 o 
   1  13  11        0.29       -5.07      3.80 o 
   2  13  11        0.19       -1.90      3.80 o 
  -3  14  11       19.84       25.35      5.07 o 
   0  14  11       23.02       24.72      5.07 o 
   1  14  11        0.16        3.80      4.44 o 
   0  15  11        9.76        6.34      3.80 o 
  -2 -14  12        1.14       -0.63      2.54 o 
  -1 -14  12       12.52       19.65      3.80 o 
  -3 -13  12        5.69        5.07      3.17 o 
  -2 -13  12        3.01        0.63      2.54 o 
  -1 -13  12        2.77        7.61      3.17 o 
   0 -13  12        5.83        5.70      2.54 o 
   1 -13  12        1.82        4.44      2.54 o 
  -4 -12  12        2.26       -2.54      2.54 o 
  -3 -12  12        0.95        3.80      2.54 o 
  -2 -12  12        8.95        8.24      3.17 o 
  -1 -12  12        2.65        0.00      1.90 o 
   0 -12  12        1.92        2.54      2.54 o 
   1 -12  12        9.22        2.54      2.54 o 
   2 -12  12        1.28        3.80      2.54 o 
  -5 -11  12        4.22        0.00      2.54 o 
  -4 -11  12        2.91        1.90      3.17 o 
  -3 -11  12        6.95        1.90      3.17 o 
  -2 -11  12        2.36        1.27      2.54 o 
  -1 -11  12        8.21        2.54      2.54 o 
   0 -11  12        1.04       -1.90      2.54 o 
   1 -11  12        9.57        8.24      2.54 o 
   2 -11  12       11.71        9.51      2.54 o 
  -5 -10  12        5.15       10.14      3.80 o 
  -4 -10  12        3.23        4.44      3.17 o 
  -3 -10  12       16.04       27.89      4.44 o 
  -2 -10  12        2.46        3.80      2.54 o 
  -1 -10  12        8.63        9.51      3.17 o 
   0 -10  12        0.99       -0.63      1.90 o 
   1 -10  12        3.96        0.00      2.54 o 
  -6  -9  12        4.25        6.97      3.80 o 
  -5  -9  12        2.75        5.70      3.17 o 
  -4  -9  12        0.29       -2.54      2.54 o 
  -3  -9  12        3.17        6.34      3.17 o 
  -2  -9  12       29.30       30.42      3.80 o 
  -1  -9  12        2.82        5.70      2.54 o 
   0  -9  12        5.00        5.70      2.54 o 
   1  -9  12        0.09        0.63      1.90 o 
   2  -9  12        1.64       -0.63      1.90 o 
   3  -9  12        8.33        5.70      3.17 o 
  -6  -8  12        0.13       -2.54      3.17 o 
  -5  -8  12        4.10        8.87      3.80 o 
  -4  -8  12       39.03       34.22      4.44 o 
  -3  -8  12        6.24        6.34      2.54 o 
  -2  -8  12       18.96       10.14      3.17 o 
  -1  -8  12        1.47        1.27      1.90 o 
   0  -8  12       37.46       46.90      3.80 o 
   1  -8  12       20.59       19.01      3.17 o 
   2  -8  12        9.87        5.70      2.54 o 
   3  -8  12       14.76       11.41      3.17 o 
   4  -8  12        0.39       -2.54      2.54 o 
  -6  -7  12        1.15       -3.17      2.54 o 
  -5  -7  12        6.91       12.68      3.80 o 
  -4  -7  12        1.38        1.27      2.54 o 
  -3  -7  12        7.06        3.80      2.54 o 
  -2  -7  12       47.95       56.41      5.07 o 
  -1  -7  12       33.64       38.66      3.80 o 
   0  -7  12        5.26        4.12      1.58 o 
   1  -7  12       50.59       53.87      4.44 o 
   2  -7  12       83.20       86.83      5.70 o 
   3  -7  12       25.13       27.25      3.80 o 
   4  -7  12        2.16        4.44      3.17 o 
  -7  -6  12        3.38        3.17      3.80 o 
  -6  -6  12        6.02        3.80      3.17 o 
  -5  -6  12        5.58        8.24      3.17 o 
  -4  -6  12        1.28        4.44      2.54 o 
  -3  -6  12       26.39       29.15      3.80 o 
  -2  -6  12      100.43       94.25     13.94 o 
  -1  -6  12       98.71      101.11      4.03 o 
   0  -6  12       73.97       81.12      5.07 o 
   1  -6  12       27.66       22.82      3.17 o 
   2  -6  12       23.80       23.45      3.17 o 
   3  -6  12       22.46       24.08      3.80 o 
   4  -6  12       32.00       29.15      4.44 o 
  -7  -5  12        4.91        4.44      3.80 o 
  -6  -5  12       14.91       21.55      4.44 o 
  -5  -5  12       12.02       15.21      3.80 o 
  -4  -5  12       36.35       37.39      4.44 o 
  -3  -5  12       66.92       67.21      3.49 o 
  -2  -5  12       23.96       27.90      2.24 o 
  -1  -5  12       10.08       10.18      1.79 o 
   0  -5  12       91.67       84.93      5.07 o 
   1  -5  12       36.54       36.76      3.80 o 
   2  -5  12       11.07       10.14      2.54 o 
   3  -5  12       52.31       62.74      5.07 o 
   4  -5  12        0.81        9.51      3.17 o 
  -7  -4  12        0.77        0.49      1.98 o 
  -6  -4  12        6.47       13.31      4.44 o 
  -5  -4  12       24.78       24.36      2.89 o 
  -4  -4  12       97.15      100.81      4.75 o 
  -3  -4  12       73.55       69.29      6.02 o 
  -2  -4  12       46.66       50.14      2.89 o 
  -1  -4  12      161.01      152.11      6.97 o 
   0  -4  12       29.45       31.06      3.17 o 
   1  -4  12      106.76       97.60      5.70 o 
   2  -4  12       34.57       36.76      3.80 o 
   3  -4  12       69.15       72.25      5.70 o 
   4  -4  12       44.91       54.51      5.07 o 
  -7  -3  12        5.85       11.03      2.43 o 
  -6  -3  12       17.29       20.25      2.30 o 
  -5  -3  12       26.60       24.29      4.44 o 
  -4  -3  12      124.08      130.66     13.31 o 
  -3  -3  12      100.42       93.48      4.03 o 
  -2  -3  12       29.49       27.24      2.85 o 
  -1  -3  12      264.36      238.93      9.51 o 
   0  -3  12      442.23      455.05     14.58 o 
   1  -3  12       90.21       84.29      5.70 o 
   2  -3  12        3.92        3.80      2.54 o 
   3  -3  12        2.10        0.63      2.54 o 
   4  -3  12       33.13       31.69      4.44 o 
   5  -3  12       27.17       29.79      4.44 o 
  -7  -2  12        5.89        8.37      3.02 o 
  -6  -2  12        8.04        5.96      2.11 o 
  -5  -2  12       55.54       63.06      4.03 o 
  -4  -2  12       19.35       18.11      2.54 o 
  -3  -2  12       64.53       62.30      3.34 o 
  -2  -2  12      105.76      100.14      5.70 o 
  -1  -2  12       30.44       22.82      3.17 o 
   0  -2  12      158.42      147.67      6.97 o 
   1  -2  12       51.48       50.07      4.44 o 
   2  -2  12      114.31      111.55      6.34 o 
   3  -2  12        3.81        1.90      2.54 o 
   4  -2  12      129.31      131.83      7.61 o 
   5  -2  12       13.39        6.97      3.17 o 
  -7  -1  12       14.34       19.81      7.29 o 
  -6  -1  12       80.24       82.84      4.69 o 
  -5  -1  12        6.48        7.29      2.24 o 
  -4  -1  12       12.89        9.42      4.12 o 
  -3  -1  12       36.62       34.86      3.80 o 
  -2  -1  12      138.64      109.64      6.34 o 
  -1  -1  12        9.34       11.41      2.54 o 
   0  -1  12        0.84        2.54      1.90 o 
   1  -1  12       42.96       42.46      3.80 o 
   2  -1  12      198.57      193.94      8.87 o 
   3  -1  12        7.27        7.61      2.54 o 
   4  -1  12       23.45       28.52      4.44 o 
   5  -1  12        1.46       -3.80      2.54 o 
  -7   0  12        0.16        1.58      2.24 o 
  -6   0  12        4.47        6.65      2.24 o 
  -5   0  12        7.66        9.22      2.24 o 
  -4   0  12      266.90      228.63     10.14 o 
  -3   0  12       50.60       56.41      5.07 o 
  -2   0  12        3.66        5.07      1.90 o 
  -1   0  12       45.24       45.63      3.80 o 
   0   0  12      122.47      126.12      6.34 o 
   1   0  12       21.73       22.18      3.17 o 
   2   0  12        0.33        2.54      2.54 o 
   3   0  12        0.58        1.27      2.54 o 
   4   0  12       83.56       84.93      6.34 o 
   5   0  12        2.10        5.70      3.17 o 
  -7   1  12       14.35       15.97      2.89 o 
  -6   1  12       80.26       81.47      4.69 o 
  -5   1  12        6.46        8.10      1.98 o 
  -4   1  12       12.87       10.14      3.17 o 
  -3   1  12       36.63       40.56      3.80 o 
  -2   1  12      138.71      109.64      6.34 o 
  -1   1  12        9.35       10.77      2.54 o 
   0   1  12        0.84        0.00      1.90 o 
   1   1  12       42.97       43.73      3.80 o 
   2   1  12      198.59      196.47      8.87 o 
   3   1  12        7.23        2.54      3.17 o 
   4   1  12       23.46       30.42      4.44 o 
   5   1  12        1.47       -3.80      2.54 o 
  -7   2  12        5.87        8.24      3.17 o 
  -6   2  12        8.01       11.20      6.65 o 
  -5   2  12       55.61       52.60      5.70 o 
  -4   2  12       19.36       15.84      3.80 o 
  -3   2  12       64.48       62.11      5.07 o 
  -2   2  12      105.78      114.08      6.34 o 
  -1   2  12       30.40       29.79      3.17 o 
   0   2  12      158.49      147.04      6.97 o 
   1   2  12       51.50       60.84      4.44 o 
   2   2  12      114.28      122.95      6.34 o 
   3   2  12        3.82        1.27      2.54 o 
   4   2  12      129.29      128.66      7.61 o 
   5   2  12       13.37        4.44      2.54 o 
  -7   3  12        5.87        2.54      3.17 o 
  -6   3  12       17.28       19.65      4.44 o 
  -5   3  12       26.63       27.25      4.44 o 
  -4   3  12      124.07      119.15      7.61 o 
  -3   3  12      100.27      105.84      6.34 o 
  -2   3  12       29.48       32.32      3.80 o 
  -1   3  12      264.52      243.37      9.51 o 
   0   3  12      442.25      430.97     15.21 o 
   1   3  12       90.09       83.66      5.70 o 
   2   3  12        3.93       -0.63      2.54 o 
   3   3  12        2.10        3.17      3.17 o 
   4   3  12       33.10       32.32      4.44 o 
   5   3  12       27.20       17.11      3.80 o 
  -7   4  12        0.77        0.00      3.17 o 
  -6   4  12        6.47        5.07      3.17 o 
  -5   4  12       24.66       29.79      4.44 o 
  -4   4  12       97.15       94.43      6.34 o 
  -3   4  12       73.82       73.52      5.70 o 
  -2   4  12       46.67       50.07      4.44 o 
  -1   4  12      160.78      141.33      6.97 o 
   0   4  12       29.52       27.25      3.17 o 
   1   4  12      106.72      103.94      5.70 o 
   2   4  12       34.59       38.66      4.44 o 
   3   4  12       69.22       65.28      5.70 o 
   4   4  12       44.91       50.70      5.07 o 
  -7   5  12        4.92        9.51      3.80 o 
  -6   5  12       14.90       14.58      4.44 o 
  -5   5  12       12.05       12.68      3.80 o 
  -4   5  12       36.36       34.22      4.44 o 
  -3   5  12       66.74       69.72      6.34 o 
  -2   5  12       23.97       25.98      3.80 o 
  -1   5  12       10.18       10.14      2.54 o 
   0   5  12       91.63       86.19      5.07 o 
   1   5  12       36.56       44.36      4.44 o 
   2   5  12       11.10       12.04      3.17 o 
   3   5  12       52.24       51.34      5.07 o 
   4   5  12        0.81       -3.80      2.54 o 
  -7   6  12        3.38        1.27      3.17 o 
  -6   6  12        6.01        5.07      3.80 o 
  -5   6  12        5.60        6.97      3.80 o 
  -4   6  12        1.29        4.44      3.17 o 
  -3   6  12       26.46       26.62      4.44 o 
  -2   6  12      100.45       98.87      6.34 o 
  -1   6  12       98.51       86.19      5.70 o 
   0   6  12       73.96       70.35      5.07 o 
   1   6  12       27.76       24.72      3.80 o 
   2   6  12       23.74       32.32      4.44 o 
   3   6  12       22.45       22.82      3.80 o 
   4   6  12       31.98       27.25      4.44 o 
  -6   7  12        1.15        1.27      3.17 o 
  -5   7  12        6.90        3.17      3.80 o 
  -4   7  12        1.38        1.27      2.54 o 
  -3   7  12        7.08       10.14      3.17 o 
  -2   7  12       47.97       56.41      5.07 o 
  -1   7  12       33.67       32.32      3.80 o 
   0   7  12        5.27        4.06      2.11 o 
   1   7  12       50.59       43.73      4.44 o 
   2   7  12       83.20       91.90      6.34 o 
   3   7  12       25.12       22.18      3.80 o 
   4   7  12        2.16        3.17      3.17 o 
  -6   8  12        0.12        3.17      3.17 o 
  -5   8  12        4.10        3.17      3.80 o 
  -4   8  12       39.03       36.76      5.07 o 
  -3   8  12        6.24        5.70      3.17 o 
  -2   8  12       18.99       15.84      3.17 o 
  -1   8  12        1.48        1.27      2.54 o 
   0   8  12       37.46       40.69      3.50 o 
   1   8  12       20.54       19.76      2.69 o 
   2   8  12        9.89        5.70      2.54 o 
   3   8  12       14.76       13.94      3.80 o 
   4   8  12        0.39        1.27      3.17 o 
  -6   9  12        4.25        6.97      3.80 o 
  -5   9  12        2.76        6.34      3.80 o 
  -4   9  12        0.29       -0.63      3.17 o 
  -3   9  12        3.16        3.17      3.17 o 
  -2   9  12       29.27       29.79      4.44 o 
  -1   9  12        2.82        3.17      2.54 o 
   0   9  12        5.04        3.04      2.11 o 
   1   9  12        0.08       -2.85      1.90 o 
   2   9  12        1.64        3.28      2.43 o 
   3   9  12        8.33        8.34      2.58 o 
  -5  10  12        5.14        7.61      3.80 o 
  -4  10  12        3.21        7.61      3.80 o 
  -3  10  12       16.05       25.35      4.44 o 
  -2  10  12        2.46       -0.63      3.17 o 
  -1  10  12        8.63        7.61      3.17 o 
   0  10  12        0.99        3.04      2.22 o 
   1  10  12        3.93        5.24      2.20 o 
   2  10  12        1.71        2.03      2.11 o 
   3  10  12        0.84        1.80      2.58 o 
  -5  11  12        4.21        3.80      3.80 o 
  -4  11  12        2.91        4.44      3.80 o 
  -3  11  12        6.94        4.44      3.80 o 
  -2  11  12        2.35        4.44      3.17 o 
  -1  11  12        8.19        5.70      3.17 o 
   0  11  12        1.04       -2.82      1.98 o 
   1  11  12        9.58       11.63      2.69 o 
   2  11  12       11.71       12.68      5.07 o 
  -4  12  12        2.27        0.63      3.80 o 
  -3  12  12        0.95       -4.75      3.17 o 
  -2  12  12        8.95       12.68      3.80 o 
  -1  12  12        2.66       -1.27      3.17 o 
   0  12  12        1.92        2.71      2.43 o 
   1  12  12        9.19        8.87      4.44 o 
   2  12  12        1.29        2.54      4.44 o 
  -3  13  12        5.69        8.24      3.80 o 
  -2  13  12        3.03        1.90      3.17 o 
  -1  13  12        2.76        8.24      3.80 o 
   0  13  12        5.83        1.90      3.80 o 
   1  13  12        1.83        4.44      4.44 o 
  -3 -12  13        5.87        6.34      3.17 o 
  -2 -12  13        0.02       -0.63      2.54 o 
  -1 -12  13        1.20        2.54      2.54 o 
   0 -12  13        0.04        1.90      2.54 o 
  -4 -11  13        4.25        8.24      3.80 o 
  -3 -11  13        7.70       11.41      3.80 o 
  -2 -11  13        6.32       11.41      3.17 o 
  -1 -11  13       10.82       10.14      3.17 o 
   0 -11  13        7.56       10.14      3.17 o 
  -5 -10  13        2.11        8.24      3.17 o 
  -4 -10  13        0.69        0.00      3.17 o 
  -3 -10  13        4.05        2.54      3.17 o 
  -2 -10  13       13.77       20.28      3.80 o 
  -1 -10  13        3.93        7.61      3.17 o 
   0 -10  13        1.73        1.90      2.54 o 
  -5  -9  13        6.91        8.87      3.80 o 
  -4  -9  13        1.35        0.00      3.17 o 
  -3  -9  13       26.42       31.06      4.44 o 
  -2  -9  13        0.04       -0.63      2.54 o 
  -1  -9  13       20.95       20.28      3.80 o 
   0  -9  13        2.17        6.97      2.54 o 
  -5  -8  13       10.68       13.94      4.44 o 
  -4  -8  13        1.21        3.80      3.17 o 
  -3  -8  13       21.11       16.48      3.80 o 
  -2  -8  13        3.98        0.00      2.54 o 
  -1  -8  13       26.50       29.79      3.80 o 
   1  -8  13       12.98       19.01      3.17 o 
   2  -8  13       14.60       19.65      3.17 o 
   3  -8  13       10.97       10.77      3.17 o 
  -6  -7  13        2.41        3.80      3.80 o 
  -5  -7  13       10.06        8.24      3.80 o 
  -4  -7  13        5.58        8.24      3.17 o 
  -3  -7  13        5.41        8.87      3.17 o 
  -2  -7  13        2.69        4.44      2.54 o 
  -1  -7  13        0.88       -1.27      1.90 o 
   0  -7  13       34.72       32.96      3.80 o 
   1  -7  13        4.05        3.80      2.54 o 
   2  -7  13        8.26        8.87      2.54 o 
   3  -7  13        1.99        2.54      2.54 o 
  -6  -6  13        1.21        0.00      2.54 o 
  -5  -6  13        5.54        5.07      3.17 o 
  -4  -6  13        2.96        1.27      2.54 o 
  -3  -6  13        7.47        3.80      2.54 o 
  -2  -6  13       14.15       10.54      2.85 o 
  -1  -6  13        6.20        3.80      1.90 o 
   0  -6  13        9.56       13.31      2.54 o 
   1  -6  13        2.70        1.90      2.54 o 
   2  -6  13       24.52       20.91      3.17 o 
   3  -6  13       22.76       22.82      3.80 o 
  -6  -5  13        0.55        2.54      3.17 o 
  -5  -5  13        3.96        3.17      3.17 o 
  -4  -5  13        1.96        1.27      2.54 o 
  -3  -5  13       12.26       12.44      1.98 o 
  -2  -5  13       34.01       43.10      3.80 o 
  -1  -5  13       13.96       12.68      2.54 o 
   0  -5  13        0.05       -2.85      1.90 o 
   1  -5  13       49.59       44.36      4.44 o 
   2  -5  13        8.81        3.80      2.54 o 
   3  -5  13       25.64       19.65      3.80 o 
   4  -5  13        0.26        1.27      3.17 o 
  -6  -4  13        4.15        3.80      3.80 o 
  -5  -4  13        0.64       -0.63      2.54 o 
  -4  -4  13        8.00        6.48      1.98 o 
  -3  -4  13        8.07        9.41      1.98 o 
  -2  -4  13        6.29       11.41      2.54 o 
  -1  -4  13       14.33       14.58      2.54 o 
   0  -4  13       15.53        8.87      2.54 o 
   1  -4  13       22.91       19.01      3.17 o 
   2  -4  13        1.58       -0.63      2.54 o 
   3  -4  13       12.45        7.61      2.54 o 
   4  -4  13        2.98        3.17      3.17 o 
  -6  -3  13        1.04        0.00      4.44 o 
  -5  -3  13        2.91        0.18      1.52 o 
  -4  -3  13       78.25       80.23      4.03 o 
  -3  -3  13        6.41        6.34      2.54 o 
  -2  -3  13       12.99        8.24      2.54 o 
  -1  -3  13       11.64       12.68      2.54 o 
   0  -3  13      120.30      113.45      6.34 o 
   1  -3  13       10.19        8.24      2.54 o 
   2  -3  13       42.53       39.29      4.44 o 
   3  -3  13        4.21        5.70      3.17 o 
   4  -3  13       14.43       11.41      3.80 o 
  -7  -2  13        1.27        2.22      2.24 o 
  -6  -2  13       25.82       28.86      3.34 o 
  -5  -2  13        4.06        7.69      2.54 o 
  -4  -2  13       24.41       21.37      2.43 o 
  -3  -2  13        0.08        1.27      2.54 o 
  -2  -2  13      334.43      290.27     10.77 o 
  -1  -2  13       16.09       18.38      3.17 o 
   0  -2  13        4.26        1.90      2.54 o 
   1  -2  13       76.34       74.15      5.07 o 
   2  -2  13      188.71      188.23      8.87 o 
   3  -2  13       31.28       28.52      3.80 o 
   4  -2  13        4.88        5.70      3.17 o 
  -7  -1  13        6.05        2.54      2.24 o 
  -6  -1  13       17.21       16.69      3.80 o 
  -5  -1  13        8.38        8.56      2.24 o 
  -4  -1  13       62.64       54.51      5.07 o 
  -3  -1  13       84.69       79.22      6.34 o 
  -2  -1  13       11.99        6.34      2.54 o 
  -1  -1  13       69.02       59.58      5.07 o 
   0  -1  13      189.73      179.36      8.24 o 
   1  -1  13       39.74       40.56      4.44 o 
   2  -1  13       14.75       22.82      3.80 o 
   3  -1  13       29.15       24.08      3.80 o 
   4  -1  13       94.49      105.21      6.97 o 
  -7   0  13        0.44        0.95      2.24 o 
  -6   0  13       11.07       17.38      3.80 o 
  -5   0  13       46.63       55.77      5.70 o 
  -4   0  13        0.79       -1.27      2.54 o 
  -3   0  13       67.73       77.95      5.70 o 
  -2   0  13       26.28       25.98      3.80 o 
  -1   0  13      165.06      157.18      7.61 o 
   0   0  13        1.63        1.90      2.54 o 
   1   0  13       29.55       34.22      3.80 o 
   2   0  13      120.40      129.92      6.97 o 
   3   0  13        8.73        9.51      3.17 o 
   4   0  13        1.87        6.34      3.17 o 
  -7   1  13        6.07        2.88      3.17 o 
  -6   1  13       17.22       19.65      4.44 o 
  -5   1  13        8.34       13.94      3.80 o 
  -4   1  13       62.63       62.11      5.70 o 
  -3   1  13       84.80       90.00      5.70 o 
  -2   1  13       11.99       12.68      3.17 o 
  -1   1  13       68.94       68.45      5.07 o 
   0   1  13      189.84      174.92      8.24 o 
   1   1  13       39.75       43.10      4.44 o 
   2   1  13       14.77       24.08      3.80 o 
   3   1  13       29.16       29.79      3.80 o 
   4   1  13       94.45      102.67      6.97 o 
  -7   2  13        1.28        0.63      3.17 o 
  -6   2  13       25.81       14.58      4.44 o 
  -5   2  13        4.09       12.68      3.80 o 
  -4   2  13       24.40       25.98      4.44 o 
  -3   2  13        0.08        3.17      2.54 o 
  -2   2  13      334.50      270.62     11.41 o 
  -1   2  13       16.05        8.24      2.54 o 
   0   2  13        4.26       -1.27      2.54 o 
   1   2  13       76.37       67.18      5.07 o 
   2   2  13      188.74      197.74      8.87 o 
   3   2  13       31.25       30.42      4.44 o 
   4   2  13        4.89        6.34      3.17 o 
  -6   3  13        1.04        1.90      2.54 o 
  -5   3  13        2.92        1.90      3.17 o 
  -4   3  13       78.21       79.22      6.34 o 
  -3   3  13        6.39        8.87      3.17 o 
  -2   3  13       12.99       16.48      3.17 o 
  -1   3  13       11.62        8.24      2.54 o 
   0   3  13      120.29      104.57      6.34 o 
   1   3  13       10.16       10.14      2.54 o 
   2   3  13       42.60       43.73      4.44 o 
   3   3  13        4.21        8.24      3.17 o 
   4   3  13       14.42       14.58      3.80 o 
  -6   4  13        4.14        1.27      3.17 o 
  -5   4  13        0.63        0.00      3.17 o 
  -4   4  13        8.01        7.61      3.17 o 
  -3   4  13        8.06       13.94      3.17 o 
  -2   4  13        6.27        8.24      3.17 o 
  -1   4  13       14.36        6.97      2.54 o 
   0   4  13       15.53       13.31      3.17 o 
   1   4  13       22.89       20.91      3.80 o 
   2   4  13        1.59       -1.90      2.54 o 
   3   4  13       12.42       14.58      3.80 o 
   4   4  13        2.99        4.44      3.17 o 
  -6   5  13        0.56       -3.17      2.54 o 
  -5   5  13        3.97        6.34      3.17 o 
  -4   5  13        1.95        3.17      3.17 o 
  -3   5  13       12.18       17.11      3.80 o 
  -2   5  13       34.01       38.03      4.44 o 
  -1   5  13       14.02        8.24      2.54 o 
   0   5  13        0.05       -1.27      1.90 o 
   1   5  13       49.53       44.36      4.44 o 
   2   5  13        8.83       -1.27      2.54 o 
   3   5  13       25.63       19.65      3.80 o 
   4   5  13        0.26       -3.80      2.54 o 
  -6   6  13        1.21        1.27      3.80 o 
  -5   6  13        5.57        6.34      3.80 o 
  -4   6  13        2.97        8.24      3.80 o 
  -3   6  13        7.48        6.34      3.17 o 
  -2   6  13       14.17       13.31      3.17 o 
  -1   6  13        6.14        2.54      2.54 o 
   0   6  13        9.58       13.31      3.17 o 
   1   6  13        2.67       -0.63      2.54 o 
   2   6  13       24.52       18.38      3.80 o 
   3   6  13       22.78       22.82      3.80 o 
  -6   7  13        2.41        3.80      3.80 o 
  -5   7  13       10.06       10.77      3.80 o 
  -4   7  13        5.58        2.54      3.17 o 
  -3   7  13        5.42        5.07      3.17 o 
  -2   7  13        2.69        3.17      2.54 o 
  -1   7  13        0.89       -0.63      2.54 o 
   0   7  13       34.76       32.15      4.12 o 
   1   7  13        4.07        0.63      2.54 o 
   2   7  13        8.27        8.24      3.17 o 
   3   7  13        1.97        1.90      3.17 o 
  -5   8  13       10.67       13.31      4.44 o 
  -4   8  13        1.21        6.34      3.80 o 
  -3   8  13       21.15       30.42      4.44 o 
  -2   8  13        3.97        6.34      3.17 o 
  -1   8  13       26.46       36.76      4.44 o 
   0   8  13        1.57        1.14      2.11 o 
   1   8  13       13.00       16.00      4.44 o 
   2   8  13       14.60       20.28      3.80 o 
   3   8  13       11.00       12.04      3.80 o 
  -5   9  13        6.90        5.07      3.80 o 
  -4   9  13        1.35        1.90      3.17 o 
  -3   9  13       26.42       25.98      4.44 o 
  -2   9  13        0.03        1.90      3.17 o 
  -1   9  13       21.01       29.79      4.44 o 
   0   9  13        2.17        2.54      3.17 o 
   1   9  13        9.17        4.12      2.58 o 
   2   9  13        2.06        1.04      2.20 o 
  -5  10  13        2.11       -3.17      3.17 o 
  -4  10  13        0.69        0.63      3.17 o 
  -3  10  13        4.03        3.80      3.17 o 
  -2  10  13       13.76       17.11      4.44 o 
  -1  10  13        3.93        8.24      3.80 o 
   0  10  13        1.73        3.98      2.43 o 
   1  10  13        1.45        1.33      4.12 o 
   2  10  13        3.91        3.51      2.20 o 
  -4  11  13        4.25        6.97      3.80 o 
  -3  11  13        7.70       11.41      4.44 o 
  -2  11  13        6.32       15.21      4.44 o 
  -1  11  13       10.82       14.58      3.80 o 
   0  11  13        7.55       11.84      2.69 o 
   1  11  13        3.50        4.33      2.58 o 
  -3  12  13        5.86        8.24      3.80 o 
  -2  12  13        0.02        0.00      3.17 o 
  -1  12  13        1.20        5.07      3.17 o 
   0  12  13        0.04       -0.76      2.11 o 
  -2 -11  14        2.27        1.27      3.17 o 
  -1 -11  14        5.48        8.87      3.17 o 
  -3 -10  14       30.43       30.42      4.44 o 
  -2 -10  14        0.84        5.70      3.17 o 
  -1 -10  14       45.07       47.53      5.07 o 
  -4  -9  14        4.66       10.14      3.80 o 
  -3  -9  14       22.23       29.15      4.44 o 
  -2  -9  14        0.23        0.00      3.17 o 
  -5  -8  14        3.21       -0.63      3.17 o 
  -4  -8  14       23.64       34.22      5.07 o 
  -3  -8  14        4.36        7.61      3.17 o 
  -2  -8  14        4.55        3.80      2.54 o 
   1  -8  14        0.20       -0.63      2.54 o 
   2  -8  14        0.01       -2.54      2.54 o 
  -5  -7  14        4.34       13.94      3.80 o 
  -4  -7  14        0.31        0.00      2.54 o 
  -3  -7  14        1.92        0.00      2.54 o 
   0  -7  14       11.51       10.77      2.54 o 
   1  -7  14        6.45        8.87      2.54 o 
   2  -7  14        5.15        2.54      2.54 o 
  -5  -6  14        3.17        2.54      3.17 o 
  -4  -6  14        1.79        5.70      3.17 o 
  -1  -6  14        4.02        5.07      1.90 o 
   0  -6  14        0.65        1.27      1.90 o 
   1  -6  14        2.01        0.63      2.54 o 
   2  -6  14        4.28        2.54      2.54 o 
   3  -6  14        2.66       -1.27      2.54 o 
  -6  -5  14        2.45        1.90      3.80 o 
  -5  -5  14        1.01        0.00      3.17 o 
  -4  -5  14        2.94        3.17      3.17 o 
  -3  -5  14        0.79        1.90      1.90 o 
  -2  -5  14        1.99        1.27      1.90 o 
  -1  -5  14        0.54        3.80      1.90 o 
   0  -5  14       13.76        8.87      2.54 o 
   1  -5  14        1.00       -2.85      1.90 o 
   2  -5  14        2.48        0.00      2.54 o 
   3  -5  14        1.45       -1.27      2.54 o 
  -6  -4  14        4.01        7.61      3.80 o 
  -5  -4  14        0.43        1.90      3.17 o 
  -4  -4  14        7.30        5.07      2.54 o 
  -3  -4  14        2.60        4.44      2.54 o 
  -2  -4  14        2.72        5.70      2.54 o 
  -1  -4  14        6.15        3.80      1.90 o 
   0  -4  14        6.46        5.70      2.54 o 
   1  -4  14        2.64        1.90      2.54 o 
   2  -4  14       24.01       22.82      3.80 o 
   3  -4  14        4.31        5.70      3.17 o 
  -6  -3  14        0.83       -0.63      3.17 o 
  -5  -3  14        3.50        3.17      2.54 o 
  -4  -3  14        0.69        0.63      1.90 o 
  -3  -3  14        6.44        4.44      2.54 o 
  -2  -3  14       12.84       14.58      3.17 o 
  -1  -3  14        2.63        0.63      1.90 o 
   0  -3  14       21.67       17.75      3.17 o 
   1  -3  14        1.31       -1.90      2.54 o 
   2  -3  14        2.23       -0.63      2.54 o 
   3  -3  14       15.27       11.41      3.80 o 
  -6  -2  14        1.06       -0.07      1.98 o 
  -5  -2  14        2.90        4.44      2.54 o 
  -4  -2  14        4.80        4.44      2.54 o 
  -3  -2  14        5.68        7.61      2.54 o 
  -2  -2  14        1.15        3.80      1.90 o 
  -1  -2  14        3.53        1.90      1.90 o 
   0  -2  14        1.71        2.54      2.54 o 
   1  -2  14       18.75       18.38      3.17 o 
   2  -2  14        2.01       -1.27      2.54 o 
   3  -2  14        7.80       10.14      3.17 o 
  -6  -1  14        0.36       -0.63      2.54 o 
  -5  -1  14        4.92        6.97      3.17 o 
  -4  -1  14        2.04        1.27      2.54 o 
  -3  -1  14        0.09        3.80      2.54 o 
  -2  -1  14        0.78       -0.63      1.90 o 
  -1  -1  14        7.49        6.34      2.54 o 
   0  -1  14       10.76        6.34      2.54 o 
   1  -1  14       15.84       13.94      3.17 o 
   2  -1  14        6.35        8.24      3.17 o 
   3  -1  14       11.59        4.44      3.17 o 
  -6   0  14        0.40        2.54      3.17 o 
  -5   0  14        0.10       -1.27      2.54 o 
  -4   0  14        0.00        3.17      2.54 o 
  -3   0  14        0.01       -0.63      2.54 o 
  -2   0  14        0.61        0.00      1.90 o 
  -1   0  14        7.92       10.14      2.54 o 
   0   0  14        4.60        9.51      3.17 o 
   1   0  14        1.02       -1.27      2.54 o 
   2   0  14        2.68       -0.63      2.54 o 
   3   0  14        3.59        3.17      3.17 o 
  -6   1  14        0.36       -0.63      3.17 o 
  -5   1  14        4.89        8.24      3.17 o 
  -4   1  14        2.04        6.34      3.17 o 
  -3   1  14        0.10       -1.90      2.54 o 
  -2   1  14        0.78        1.27      2.54 o 
  -1   1  14        7.54       10.14      3.17 o 
   0   1  14       10.75        7.61      3.17 o 
   1   1  14       15.82       17.11      3.80 o 
   2   1  14        6.37        3.80      3.17 o 
   3   1  14       11.62        9.51      3.17 o 
  -6   2  14        1.06       -0.63      3.17 o 
  -5   2  14        2.92        4.44      3.17 o 
  -4   2  14        4.81        2.54      3.17 o 
  -3   2  14        5.66        5.07      2.54 o 
  -2   2  14        1.14       -1.27      2.54 o 
  -1   2  14        3.55        1.27      1.90 o 
   0   2  14        1.68        0.63      1.90 o 
   1   2  14       18.72        8.87      3.17 o 
   2   2  14        2.02        0.00      2.54 o 
   3   2  14        7.82        5.07      3.17 o 
  -6   3  14        0.83        4.44      3.17 o 
  -5   3  14        3.51        3.80      3.17 o 
  -4   3  14        0.69        5.07      3.17 o 
  -3   3  14        6.42        5.70      3.17 o 
  -2   3  14       12.84       12.04      3.17 o 
  -1   3  14        2.67        3.80      2.54 o 
   0   3  14       21.70       15.84      3.17 o 
   1   3  14        1.31       -1.90      2.54 o 
   2   3  14        2.22        4.44      3.17 o 
   3   3  14       15.27       20.28      3.80 o 
  -6   4  14        4.02        8.87      3.80 o 
  -5   4  14        0.43        2.54      3.17 o 
  -4   4  14        7.31       12.04      3.80 o 
  -3   4  14        2.61        2.54      2.54 o 
  -2   4  14        2.72        3.80      2.54 o 
  -1   4  14        6.12        3.80      2.54 o 
   0   4  14        6.44        5.07      2.54 o 
   1   4  14        2.66        3.17      2.54 o 
   2   4  14       24.01       28.52      4.44 o 
   3   4  14        4.29        0.00      3.17 o 
  -6   5  14        2.45        1.27      3.80 o 
  -5   5  14        1.00        0.00      3.17 o 
  -4   5  14        2.93        6.97      3.17 o 
  -3   5  14        0.79        2.54      3.17 o 
  -2   5  14        1.98        5.07      3.17 o 
  -1   5  14        0.54       -1.27      2.54 o 
   0   5  14       13.75       15.21      3.17 o 
   1   5  14        1.00       -0.63      2.54 o 
   2   5  14        2.48        1.90      3.17 o 
   3   5  14        1.44        1.27      3.17 o 
  -5   6  14        3.17        2.54      3.17 o 
  -4   6  14        1.78        6.34      3.80 o 
  -3   6  14        3.61        6.97      3.17 o 
  -2   6  14       11.30       14.58      3.80 o 
  -1   6  14        4.00        4.44      3.17 o 
   0   6  14        0.65       -0.63      2.54 o 
   1   6  14        2.02        1.27      2.54 o 
   2   6  14        4.28        1.90      3.17 o 
   3   6  14        2.65        2.54      3.17 o 
  -5   7  14        4.35       12.04      3.80 o 
  -4   7  14        0.31       -1.27      3.17 o 
  -3   7  14        1.90        6.97      3.80 o 
  -2   7  14       12.97       25.98      4.44 o 
  -1   7  14        1.50        3.17      3.17 o 
   0   7  14       11.53        7.36      3.17 o 
   1   7  14        6.44        6.34      2.54 o 
   2   7  14        5.16        6.97      3.17 o 
  -5   8  14        3.19        5.07      3.80 o 
  -4   8  14       23.64       27.89      5.07 o 
  -3   8  14        4.41        8.87      3.80 o 
  -2   8  14        4.55        7.61      3.80 o 
  -1   8  14        4.43        7.61      3.17 o 
   0   8  14        2.02        4.65      2.58 o 
   1   8  14        0.20        1.39      2.22 o 
   2   8  14        0.01       -0.98      2.43 o 
  -4   9  14        4.68        1.27      3.80 o 
  -3   9  14       22.19       19.65      4.44 o 
  -2   9  14        0.23        0.00      3.17 o 
  -1   9  14       23.15       24.72      4.44 o 
   0   9  14       15.03       13.94      3.80 o 
   1   9  14       28.57       35.88      3.63 o 
  -3  10  14       30.37       49.43      6.34 o 
  -2  10  14        0.84        0.00      3.17 o 
  -1  10  14       45.02       51.97      5.70 o 
   0  10  14        0.42        1.90      3.17 o 
   1  10  14       18.75       21.79      3.16 o 
  -2  11  14        2.28        0.63      3.17 o 
  -1  11  14        5.47        5.70      3.80 o 
   0  11  14       20.28       22.18      4.44 o 
   0  -7  15        2.21        8.24      2.54 o 
   1  -7  15        8.80       15.21      3.17 o 
  -1  -6  15        6.72       10.14      2.54 o 
   0  -6  15        9.13        9.51      2.54 o 
   1  -6  15        8.32        5.70      2.54 o 
  -2  -5  15        1.58        1.90      1.90 o 
  -1  -5  15       11.11       16.48      3.17 o 
   0  -5  15        6.76       10.14      2.54 o 
   1  -5  15        7.50       13.94      3.17 o 
   2  -5  15       10.76       19.01      3.80 o 
  -4  -4  15        8.36       14.58      3.17 o 
  -3  -4  15        1.74       -0.63      1.90 o 
  -2  -4  15        4.38        0.63      1.90 o 
  -1  -4  15        5.23        4.44      2.54 o 
   0  -4  15        0.69        2.54      2.54 o 
   1  -4  15       11.31        8.87      3.17 o 
   2  -4  15        0.39       -0.63      2.54 o 
  -5  -3  15        3.46        2.54      2.54 o 
  -4  -3  15       10.37       16.48      3.17 o 
  -3  -3  15        1.53       -1.90      1.90 o 
  -2  -3  15        9.35        9.51      2.54 o 
  -1  -3  15       11.78        8.87      2.54 o 
   0  -3  15       17.92       19.65      3.17 o 
   1  -3  15        1.95       -1.27      2.54 o 
   2  -3  15        0.36       -0.63      2.54 o 
  -5  -2  15        2.74        6.34      3.17 o 
  -4  -2  15        0.51        2.54      2.54 o 
  -3  -2  15       10.27       15.84      3.17 o 
  -2  -2  15       33.48       53.24      5.07 o 
  -1  -2  15        3.88        6.97      2.54 o 
   0  -2  15        4.54        1.90      2.54 o 
   1  -2  15        1.86        0.00      2.54 o 
   2  -2  15        6.10        8.24      3.17 o 
  -5  -1  15        2.56        2.54      3.17 o 
  -4  -1  15        6.40        5.70      2.54 o 
  -3  -1  15        2.65       10.14      3.17 o 
  -2  -1  15        1.02        1.90      2.54 o 
  -1  -1  15        2.40        5.07      2.54 o 
   0  -1  15       23.84       30.42      3.80 o 
   1  -1  15        0.20        1.27      2.54 o 
   2  -1  15        0.07       -3.17      2.54 o 
  -5   0  15        1.41        1.27      3.17 o 
  -4   0  15        0.35        2.54      2.54 o 
  -3   0  15        1.94        1.90      2.54 o 
  -2   0  15       13.26        9.51      3.17 o 
  -1   0  15        0.45        3.80      1.90 o 
   0   0  15        0.19       -0.63      2.54 o 
   1   0  15        0.10        1.27      2.54 o 
   2   0  15       13.03       12.68      3.80 o 
  -5   1  15        2.56        1.90      3.17 o 
  -4   1  15        6.41       10.77      3.17 o 
  -3   1  15        2.68        7.61      3.17 o 
  -2   1  15        1.02        1.90      2.54 o 
  -1   1  15        2.40        2.54      2.54 o 
   0   1  15       23.87       29.79      3.80 o 
   1   1  15        0.20       -3.80      2.54 o 
   2   1  15        0.07        2.54      3.17 o 
  -5   2  15        2.76       10.14      3.80 o 
  -4   2  15        0.50       -1.27      2.54 o 
  -3   2  15       10.19       12.04      3.17 o 
  -2   2  15       33.49       41.20      4.44 o 
  -1   2  15        3.93        6.34      2.54 o 
   0   2  15        4.53        8.24      3.17 o 
   1   2  15        1.84        3.80      3.17 o 
   2   2  15        6.10        6.34      3.17 o 
  -5   3  15        3.46        5.70      3.17 o 
  -4   3  15       10.36        6.34      3.17 o 
  -3   3  15        1.56        3.17      3.17 o 
  -2   3  15        9.35       13.31      3.17 o 
  -1   3  15       11.71       10.77      3.17 o 
   0   3  15       17.91       16.48      3.17 o 
   1   3  15        1.97        3.17      2.54 o 
   2   3  15        0.35       -0.63      2.54 o 
  -5   4  15        0.82        2.54      3.17 o 
  -4   4  15        8.36       13.94      3.80 o 
  -3   4  15        1.72        3.80      3.17 o 
  -2   4  15        4.37       -1.27      2.54 o 
  -1   4  15        5.24        3.17      2.54 o 
   0   4  15        0.69        3.17      2.54 o 
   1   4  15       11.31       13.31      3.17 o 
   2   4  15        0.39       -1.27      2.54 o 
  -5   5  15        0.99        2.54      3.17 o 
  -4   5  15        0.91        2.54      3.17 o 
  -3   5  15        0.71        0.00      2.54 o 
  -2   5  15        1.58       10.14      3.17 o 
  -1   5  15       11.13       10.77      3.17 o 
   0   5  15        6.77       10.77      3.17 o 
   1   5  15        7.49        7.61      3.17 o 
   2   5  15       10.75       12.68      3.17 o 
  -4   6  15        2.15        1.90      3.17 o 
  -3   6  15        4.82        4.44      3.17 o 
  -2   6  15       15.94       22.82      3.80 o 
  -1   6  15        6.68       11.41      3.17 o 
   0   6  15        9.12        9.51      3.17 o 
   1   6  15        8.35        6.97      3.17 o 
  -4   7  15       12.16       19.65      4.44 o 
  -3   7  15        3.16        2.54      3.17 o 
  -2   7  15        0.77        1.90      2.54 o 
  -1   7  15       13.44       20.91      3.80 o 
   0   7  15        2.20        4.44      3.17 o 
   1   7  15        8.78       15.84      3.80 o 
  -3   8  15       10.06       14.58      3.80 o 
  -2   8  15       15.14       26.62      4.44 o 
  -1   8  15       16.82       13.94      3.80 o 
   0   8  15       14.61       25.98      4.44 o 
  -3   9  15       28.22       35.49      5.70 o 
  -2   9  15       34.73       65.28      6.34 o 
  -1   9  15        9.77       20.91      4.44 o 
   0   9  15       24.05       25.98      4.44 o 
  -1  -6  16        4.22        5.07      2.54 o 
   0  -6  16        0.70        1.27      2.54 o 
  -2  -5  16        0.50        0.00      1.90 o 
  -1  -5  16       10.55       17.75      3.17 o 
   0  -5  16        0.98        3.17      2.54 o 
  -3  -4  16       19.14       24.08      3.80 o 
  -2  -4  16        1.33        4.44      2.54 o 
  -1  -4  16        7.50       14.58      3.17 o 
   0  -4  16        2.84        6.34      2.54 o 
   1  -4  16        1.32        0.63      2.54 o 
  -4  -3  16        2.88        5.70      3.17 o 
  -3  -3  16        6.50       10.14      3.17 o 
  -2  -3  16        1.03        0.00      1.90 o 
  -1  -3  16        9.01        9.51      2.54 o 
   0  -3  16        2.71        3.17      2.54 o 
   1  -3  16        2.62        4.44      3.17 o 
  -4  -2  16        1.00        3.17      2.54 o 
  -3  -2  16        6.11       10.77      3.17 o 
  -2  -2  16        0.46        1.90      2.54 o 
  -1  -2  16        3.31        6.34      2.54 o 
   0  -2  16        0.41       -0.63      1.90 o 
   1  -2  16        0.55       -3.80      2.54 o 
  -4  -1  16        0.22        1.90      3.17 o 
  -3  -1  16        4.15        8.24      3.17 o 
  -2  -1  16        4.16        6.97      2.54 o 
  -1  -1  16        2.17        4.44      2.54 o 
   0  -1  16        4.94       10.14      3.17 o 
   1  -1  16        2.69        1.27      2.54 o 
  -4   0  16       13.25       15.84      3.80 o 
  -3   0  16        0.00        0.00      2.54 o 
  -2   0  16        0.01        3.17      2.54 o 
  -1   0  16        6.99        8.24      2.54 o 
   0   0  16        0.48        0.63      2.54 o 
   1   0  16        3.61        8.24      3.17 o 
  -4   1  16        0.22        1.90      3.17 o 
  -3   1  16        4.14        6.34      3.17 o 
  -2   1  16        4.15        8.87      3.17 o 
  -1   1  16        2.19        4.44      2.54 o 
   0   1  16        4.94       11.41      3.17 o 
   1   1  16        2.71        0.00      2.54 o 
  -4   2  16        1.00       -1.90      2.54 o 
  -3   2  16        6.14        9.51      3.80 o 
  -2   2  16        0.46        4.44      3.17 o 
  -1   2  16        3.30        5.70      3.17 o 
   0   2  16        0.41        6.34      2.54 o 
   1   2  16        0.55       -3.80      2.54 o 
  -4   3  16        2.87       10.14      3.80 o 
  -3   3  16        6.54        8.87      3.17 o 
  -2   3  16        1.03        1.27      3.17 o 
  -1   3  16        8.96       10.14      3.17 o 
   0   3  16        2.72        9.51      3.17 o 
   1   3  16        2.64       -2.54      2.54 o 
  -4   4  16        0.13       -1.90      3.17 o 
  -3   4  16       19.13       17.11      3.80 o 
  -2   4  16        1.32        3.17      3.17 o 
  -1   4  16        7.53        6.34      2.54 o 
   0   4  16        2.86        1.27      2.54 o 
   1   4  16        1.30        0.00      2.54 o 
  -3   5  16       31.40       43.73      5.07 o 
  -2   5  16        0.50       -0.63      2.54 o 
  -1   5  16       10.57        8.87      3.17 o 
   0   5  16        0.98        2.54      2.54 o 
  -3   6  16        6.15        7.61      3.80 o 
  -2   6  16        1.56        6.34      3.17 o 
  -1   6  16        4.19        7.61      3.17 o 
   0   6  16        0.69       -1.27      2.54 o 
  -2   7  16        9.42       13.31      3.80 o 
  -1   7  16        0.56        3.17      3.17 o 
  -2  -2  17        0.52        4.44      3.17 o 
  -1  -2  17       11.35       15.84      3.80 o 
  -2  -1  17        0.72        2.54      2.54 o 
  -1  -1  17        2.26        6.34      2.54 o 
  -2   0  17        0.07       -1.27      2.54 o 
  -1   0  17        2.36        0.00      2.54 o 
  -2   1  17        0.72        1.90      2.54 o 
  -1   1  17        2.26       10.77      3.17 o 
  -2   2  17        0.52        2.54      3.17 o 
  -1   2  17       11.33       12.04      3.17 o 
                                                 
